# Supplementary material for: Combined the SMAC mimetic and BCL2 inhibitor sensitizes neoadjuvant chemotherapy by targeting necrosome complexes in tyrosine aminoacyl-tRNA synthase-positive breast cancer
Source: Breast Cancer Res. 2020 Nov 25;22:130. doi: 10.1186/s13058-020-01367-7 (PMC7687715; doi:10.1186/s13058-020-01367-7)
Supplement: Supplementary file 2 — Additional file 2. Supplementary table. [file 13058_2020_1367_MOESM2_ESM.xlsx]

## Sheet: Table S1
Supplementary Table S1. demographic findings of patients
No.	Age	Response	HR status	HER2 expression	TNM stage	chemoregimen	cycle
1	55	CR	negative	negative	T2N1	AC->D	4 -> 4
2	34	CR	negative	negative	T2N1	AC->D	4 -> 4
3	65	CR	negative	positive	T2N1	AC->D	4 -> 4
4	49	CR	negative	positive	T2N1	AC->D	4 -> 4
5	48	CR	positive	positive	T2N1	AC->D	4 -> 4
6	28	CR	negative	negative	T2N1	AC->D	4 -> 4
7	61	CR	negative	positive	T2N1	AC->D	4 -> 4
8	66	CR	negative	negative	T2N1	AC->D	4 -> 4
9	44	CR	negative	positive	T2N1	AC->D	4 -> 4
10	59	CR	positive	negative	T2N1	AC->D	4 -> 4
11	49	CR	negative	positive	T2N1	AC->D	4 -> 4
12	34	CR	negative	negative	T2N1	AC->D	4 -> 4
13	35	CR	positive	negative	T2N1	AC->D	4 -> 4
14	48	nCR	positive	positive	T2N1	AC->D	4 -> 4
15	64	nCR	negative	positive	T2N1	AC->D	4 -> 4
16	37	nCR	positive	negative	T2N1	AC->D	4 -> 4
17	39	nCR	positive	negative	T2N1	AC->D	4 -> 4
18	48	nCR	positive	negative	T2N1	AC->D	4 -> 4
19	44	nCR	positive	negative	T2N1	AC->D	4 -> 4
20	59	nCR	negative	negative	T2N1	AC->D	4 -> 4
A: adriamycin, C: cychlophosphamide, CR: complete remission, D: docetaxel, nCR: non-complete remission

## Sheet: Table S2
Supplementary Table S2. Total list of identified protein groups in breast cancer based on chemotherapeutic response
No.	Protein IDs	Majority protein IDs	Protein names	Gene names	Peptides	Razor + unique peptides	Unique peptides	Sequence coverage [%]	Unique + razor sequence coverage [%]	Unique sequence coverage [%]	Mol. weight [kDa]	Q-value	Score	MS/MS count	Intensity_ sum	LFQ intensity BLCA1		iBAQ CR1	iBAQ CR2	iBAQ CR3	iBAQ CR4	iBAQ CR5	Ibaq CR6	iBAQ CR7	iBAQ CR8	iBAQ CR9	iBAQ CR10	iBAQ CR11	iBAQ CR12	iBAQ CR13	iBAQ nCR1	iBAQ nCR2	iBAQ nCR3	iBAQ nCR4	iBAQ nCR5	iBAQ nCR6	iBAQ nCR7	LFQ intensity CR1	LFQ intensity CR2	LFQ intensity CR3	LFQ intensity CR4	LFQ intensity CR5	LFQ intensity CR6	LFQ intensity CR7	LFQ intensity CR8	LFQ intensity CR9	LFQ intensity CR10	LFQ intensity CR11	LFQ intensity CR12
1	A0A024QZX5;A0A087X1N8;P35237	A0A024QZX5;A0A087X1N8;P35237	Serpin B6	SERPINB6	16	16	15	55	55	52.9	43.024	0	130.91	412	4557300000	189890000		1884700	6498600	10008000	11331000	8924500	8565100	3791500	10608000	12627000	17777000	10447000	4088300	8562700	8961700	9209800	6889600	6847900	15237000	16590000	11038000	73940000	135670000	242400000	299560000	239580000	220200000	189790000	247940000	325230000	380740000	235910000	103460000
2	A0A087X013;A0A087WYX0;A0A024R0K5;P06731-2;P06731;M0QX98;M0QXV9;T2HUW8;M0R3J1;P13688-3;P13688-4;P13688-11;P13688-9;P13688-6;P13688-5	A0A087X013;A0A087WYX0;A0A024R0K5;P06731-2;P06731;M0QX98;M0QXV9;T2HUW8	Carcinoembryonic antigen-related cell adhesion molecule 5	CEACAM5	4	3	2	21.6	16.3	12.9	28.834	0	24.114	25	163140000	13595000		1823700	312400	250580	2057800	375010	0	0	1083800	69497	82507	2565800	562480	2085800	913770	0	0	0	0	0	1412000	25987000	8841300	6506700	12433000	10307000	0	0	22867000	2467900	2468800	12773000	9204300
3	A0A087WZA9;A0A024R4K9;A0A087X266;Q9BXJ8-2;Q9BXJ8	A0A087WZA9;A0A024R4K9;A0A087X266;Q9BXJ8-2;Q9BXJ8	Transmembrane protein 120A	TMEM120A;TMPIT	3	3	3	19	19	19	20.459	0.00092217	3.5403	5	20118000	1676500		1334100	0	0	68670	0	0	0	0	0	0	0	0	0	0	0	0	0	0	273700	0	14510000	0	0	3978800	0	0	0	0	0	0	0	0
4	A0A067XG54;Q8NB49-2;Q8NB49-3;Q8NB49-4;Q8NB49	A0A067XG54;Q8NB49-2;Q8NB49-3;Q8NB49-4;Q8NB49	Phospholipid-transporting ATPase;Phospholipid-transporting ATPase IG	ATP11C	3	3	3	3.3	3.3	3.3	127.68	0.00093809	3.7858	6	19141000	354460		106640	0	0	0	0	133260	0	0	0	0	0	74592	0	0	0	0	0	0	0	39973	6227600	0	0	0	0	5911000	0	0	0	0	0	4654800
5	A0A075B6F9;Q9Y314;M0R3B2;M0QX85;M0R1K2;A0A075B797;M0R1T7	A0A075B6F9;Q9Y314;M0R3B2	Nitric oxide synthase-interacting protein	NOSIP	5	5	5	22.7	22.7	22.7	33.431	0.0002451	8.2189	18	84299000	4683300		377180	173000	0	190070	204920	146510	0	0	277310	213310	641500	1395500	413890	140890	0	0	0	132610	0	376530	7965400	3481800	0	5510700	4710000	4831900	0	0	5296100	5596700	5570700	17233000
6	A0A087WV90;E9PDN5;A0A087WTU7;A0A075B6G3;P11532-3;P11532-2;P11532-4;P11532;H0Y304;H0Y3E8;E7EQR9;F5GZY3;E7EQS5;F8VX32;E7ESB2;P11532-10;P11532-9;P11532-8;P11532-7;P11532-5;P11532-6	A0A087WV90;E9PDN5;A0A087WTU7;A0A075B6G3;P11532-3;P11532-2;P11532-4;P11532;H0Y304;H0Y3E8;E7EQR9;F5GZY3;E7EQS5;F8VX32;E7ESB2;P11532-10;P11532-9;P11532-8;P11532-7;P11532-5;P11532-6	Dystrophin	DMD	4	3	3	1.2	1	1	426.09	0.00025063	8.6578	10	38664000	166650		8539.4	18331	0	0	0	0	0	9725.8	0	0	0	25862	47379	0	0	0	0	10138	0	46679	2511100	5638800	0	0	0	0	0	3577900	0	0	0	6067300
7	A0A075B6H2;Q4LDE5;A0A075B6H1;Q4LDE5-2;Q4LDE5-4	A0A075B6H2;Q4LDE5;A0A075B6H1;Q4LDE5-2;Q4LDE5-4	Sushi, von Willebrand factor type A, EGF and pentraxin domain-containing protein 1	SVEP1	2	2	2	0.9	0.9	0.9	387.51	0.009055	2.4196	3	31429000	179590		0	0	137230	0	22744	0	0	0	0	0	0	0	0	0	0	0	0	0	0	19615	0	0	26311000	0	0	0	0	0	0	0	0	0
8	A0A075B6I0	A0A075B6I0		IGLV8-61	2	2	2	14.6	14.6	14.6	12.901	0.00042744	5.6781	39	1123800000	280950000		0	6793500	199070000	7087800	0	1850200	0	0	0	0	45395000	0	15922000	0	0	0	2369800	2464500	0	0	0	82818000	792240000	79658000	0	21894000	0	0	0	0	183910000	0
9	A0A075B6I2;P06318	A0A075B6I2		IGLV6-57	3	3	2	28.4	28.4	14.9	15.949	0	22.047	53	3293600000	548940000		0	31452000	5074800	8872200	24467000	47671000	33902000	32434000	59111000	0	105010000	0	0	50065000	38680000	12543000	0	66396000	0	33258000	0	172650000	25035000	31779000	90567000	209830000	108970000	219420000	187950000	0	337500000	0
10	A0A075B6I5;P01702;P06316	A0A075B6I5;P01702;P06316	Ig lambda chain V-I region NIG-64;Ig lambda chain V-I region BL2	IGLV1-51	2	2	2	30.6	30.6	30.6	12.619	0.00082119	5.0204	11	146860000	48953000		0	0	48953000	0	0	0	0	0	0	0	0	0	0	0	0	0	0	0	0	0	0	0	122210000	0	0	0	0	0	0	0	0	0
11	A0A075B6I8	A0A075B6I8		IGLV1-47	4	4	3	49.6	49.6	38.5	12.283	0	44.452	118	3277200000	655440000		30756000	22186000	19625000	23238000	8257300	17461000	62766000	127120000	73291000	9844400	31495000	101410000	42477000	38663000	11272000	6879200	6056100	9203600	5806600	7633000	160790000	122330000	134630000	151000000	82746000	81297000	428660000	835690000	450370000	77023000	178330000	715730000
12	A0A075B6J0	A0A075B6J0		IGLV1-40	1	1	1	13.4	13.4	13.4	12.389	0.0031774	3.0955	14	71317000	23772000		2340600	0	0	3563800	0	0	2123000	0	0	1556500	5571100	2539300	5111300	0	0	966760	0	0	0	0	9613900	0	0	11807000	0	0	8047600	0	0	5638400	20697000	12439000
13	A0A075B6J4;A0A075B6J3	A0A075B6J4;A0A075B6J3		IGLV3-25;IGLV3-27	4	4	2	28.6	28.6	19.6	12.011	0	18.263	49	1665400000	416340000		27955000	76352000	15041000	67879000	3308500	10898000	20517000	10810000	82107000	2885100	36480000	0	41069000	0	4247300	12767000	0	150000	790640	3082300	106220000	246850000	89202000	130350000	26807000	53576000	90050000	61577000	334070000	23363000	109560000	0
14	A0A075B6J7	A0A075B6J7		IGLV3-21	2	1	1	32.5	18.8	18.8	12.446	0	23.404	3	38938000	6489700		0	0	0	0	0	0	3379400	3110300	0	0	0	0	0	0	0	0	0	0	0	0	0	0	0	0	0	0	10518000	26434000	0	0	0	0
15	A0A075B6J9	A0A075B6J9		IGLV2-18	2	2	2	24.2	24.2	24.2	12.705	0.00028818	12.311	18	255530000	85176000		0	35508000	23414000	4349700	0	1930600	2612200	0	5553000	0	8221900	0	0	0	0	3586500	0	0	0	0	0	75227000	80271000	21268000	0	11300000	18750000	0	30123000	0	22499000	0
16	A0A075B6K1	A0A075B6K1		IGLV2-14	1	1	1	13.3	13.3	13.3	12.597	0.00092885	3.641	10	146160000	73082000		0	4582800	20862000	0	0	0	0	21140000	26497000	0	0	0	0	0	0	0	0	0	0	0	0	19852000	46390000	0	0	0	0	66415000	82581000	0	0	0
17	A0A075B6K4	A0A075B6K4		IGLV3-10	3	2	1	27.4	18.8	12	12.629	0.00078309	4.3909	22	253890000	63472000		0	6883400	0	15998000	0	0	0	2453100	38138000	0	0	0	0	0	0	0	0	0	0	0	0	32928000	0	48619000	0	0	0	21419000	120510000	0	0	0
18	A0A075B6K5	A0A075B6K5		IGLV3-9	2	1	1	23.5	9.6	9.6	12.332	0.0012702	3.3644	6	59777000	9962800		0	2485000	0	2281300	0	0	4481200	0	0	0	0	0	0	715380	0	0	0	0	0	0	0	18108000	0	13978000	0	0	32231000	0	0	0	0	0
19	A0A075B6L0;A0A075B6K9;P0CG06;P0CG05;P0CF74	A0A075B6L0;A0A075B6K9;P0CG06;P0CG05;P0CF74	Ig lambda-3 chain C regions;Ig lambda-2 chain C regions;Ig lambda-6 chain C region	IGLC3;IGLC2;IGLC6	3	1	0	46.2	17.9	0	11.208	0	99.786	395	2729800000	389970000		11154000	19097000	38688000	35409000	7003800	13626000	23939000	29093000	62262000	5670400	42068000	16431000	24217000	12562000	12739000	8811500	4269100	9331600	6618800	6975900	88472000	133370000	284920000	311780000	70948000	103380000	170100000	232800000	444890000	64748000	222890000	98533000
20	A0A075B6L1;A0M8Q6	A0A075B6L1;A0M8Q6	Ig lambda-7 chain C region	IGLC7	3	1	1	48.1	16	16	11.196	0.0099722	2.3778	8	80716000	11531000		0	344240	1345100	3041100	0	0	1040800	3071000	1923400	0	0	0	765130	0	0	0	0	0	0	0	0	2581400	10489000	12877000	0	0	5991100	28564000	11837000	0	0	0
21	A0A075B6N7	A0A075B6N7		IGHA2	6	2	2	27.1	8.2	8.2	36.591	0	39.579	60	212220000	12484000		191120	0	1069800	0	0	542040	0	4578900	1405000	0	1834800	701600	0	312100	276530	0	124780	1097600	0	349570	5556400	0	31624000	0	0	10745000	0	55966000	13903000	0	15000000	8258800
22	A0A075B6P0;Q330K2-2;Q330K2	A0A075B6P0;Q330K2-2;Q330K2	NADH dehydrogenase (ubiquinone) complex I, assembly factor 6	NDUFAF6	1	1	1	5.4	5.4	5.4	28.495	0.008274	2.4697	3	10402000	800180		393290	0	0	0	246930	0	0	0	159960	0	0	0	0	0	0	0	0	0	0	0	5428700	0	0	0	3709500	0	0	0	2077200	0	0	0
23	A0A075B6Q5	A0A075B6Q5		IGHV3-64	1	1	1	9.3	9.3	9.3	12.891	0.0053633	2.8987	6	33147000	5524600		0	0	0	0	0	0	0	0	4548800	0	0	0	975790	0	0	0	0	0	0	0	0	0	0	0	0	0	0	0	43200000	0	0	0
24	A0A087X0Q4;A0A087WW87;A0A075B6R1;P01614;P06309;A0A075B6S6;A0A075B6S3;P06310	A0A087X0Q4;A0A087WW87;A0A075B6R1;P01614;P06309	Ig kappa chain V-II region Cum;Ig kappa chain V-II region GM607	IGKV2-40;IGKV2D-40	3	1	1	32.7	13.5	13.5	11.434	0.00023321	7.1996	7	46833000	6690400		0	0	0	0	0	0	0	6690400	0	0	0	0	0	0	0	0	0	0	0	0	0	0	0	0	0	0	0	40880000	0	0	0	0
25	A0A075B6S9	A0A075B6S9		IGKV1D-37	1	1	1	13.6	13.6	13.6	12.785	0.0025049	3.2291	2	8481700	1211700		0	0	0	0	0	0	0	0	1211700	0	0	0	0	0	0	0	0	0	0	0	0	0	0	0	0	0	0	0	8997000	0	0	0
26	A0A075B738;A0A075B727;A0A075B728;A0A075B737	A0A075B738		PECAM1	12	1	1	20.9	2.2	2.2	82.521	0.0006398	5.6256	18	51279000	1091000		0	0	0	0	55432	179560	0	0	120970	108220	242190	0	129650	73589	42005	0	139430	0	0	0	0	0	0	0	3357200	8926700	0	0	6809100	4604900	8678300	0
27	A0A075B746;P82921	A0A075B746;P82921	28S ribosomal protein S21, mitochondrial	MRPS21	3	3	3	36.8	36.8	36.8	10.688	0.00043745	6.0297	13	95796000	19159000		5788700	0	0	986640	1531900	758360	0	0	0	0	0	5581700	1252700	0	2366000	0	893120	0	0	0	15560000	0	0	7110800	11415000	7518300	0	0	0	0	0	14030000
28	A0A075B7B8	A0A075B7B8		IGHV3OR16-12	2	1	1	18.8	9.4	9.4	12.874	0	87.05	32	526180000	75168000		0	1431700	2480400	4514200	2725700	1854800	0	27143000	14678000	1445000	5318500	2068700	1557100	1980600	1605600	1718400	0	2371800	0	2275000	0	11713000	18618000	33551000	21656000	17058000	0	257280000	118680000	11474000	42195000	13785000
29	A0A075B7D8	A0A075B7D8		IGHV3OR15-7	2	2	2	16.8	16.8	16.8	13.08	0.0046981	2.9624	15	403990000	57713000		6525000	0	0	1705200	3712600	4615600	4976000	9000400	1707800	0	3053200	4958200	1376500	3940100	0	0	0	0	3643300	8498700	79319000	0	0	0	33783000	40995000	38231000	57645000	12891000	0	30575000	41540000
30	A0A075B7D9;Q92804-2;Q92804;A0A075B7F4	A0A075B7D9;Q92804-2;Q92804	TATA-binding protein-associated factor 2N	TAF15	4	2	2	10.9	7.8	7.8	48.839	0.00091575	3.4799	8	30537000	1454200		0	0	1003400	117620	122100	90426	0	0	0	0	0	120610	0	0	0	0	0	0	0	0	0	0	13641000	6065900	6526900	4508500	0	0	0	0	0	7034600
31	A0A075B7E8	A0A075B7E8		IGHV3OR16-13	3	2	2	21.4	12	12	12.904	0.003523	3.0698	90	1297800000	162220000		2716600	5564000	6016800	24668000	2528900	3548700	9776800	28288000	25868000	2552900	10312000	3940800	10404000	10089000	2545800	3288300	1585600	3571100	2388600	2567200	20221000	38746000	60492000	256090000	34634000	42960000	143440000	129740000	312570000	30211000	95187000	45895000
32	A0A075B7F8;A8CG34;Q96HA1;A0A087WY75;Q96HA1-2;A8CG34-2;Q96HA1-3;C9JFL1;A6NF01	A0A075B7F8;A8CG34;Q96HA1;A0A087WY75;Q96HA1-2;A8CG34-2;Q96HA1-3	Nuclear envelope pore membrane protein POM 121C;Nuclear envelope pore membrane protein POM 121	POM121C;POM121	5	5	5	6.8	6.8	6.8	125.09	0.00026261	9.6795	8	38722000	944430		421970	75025	85981	0	0	0	0	0	0	99922	0	113770	0	0	0	0	0	0	0	147770	9390900	0	0	0	0	0	0	0	0	8233900	0	0
33	V9HW75;A0A087WSV8;E9PKG6;P80303-2;P80303;Q2L696;E9PLR0;E9PLE9;E9PJP3;H0YD18;E9PM22;H0YEG8	V9HW75;A0A087WSV8;E9PKG6;P80303-2;P80303;Q2L696;E9PLR0;E9PLE9	Nucleobindin-2;Nesfatin-1	HEL-S-109;NUCB2;Nucb2	9	9	9	22.9	22.9	22.9	50.222	0	19.939	154	1293700000	53905000		5374700	843030	1834900	1839100	1595500	942500	2067700	4479100	6862800	4922600	1793000	1323900	1858700	3161400	3121700	1668400	1566200	4399800	3146000	1103400	99138000	20669000	50900000	47621000	57127000	27111000	67053000	128040000	191450000	98165000	42857000	27083000
34	A0A087WSX3	A0A087WSX3	Ig heavy chain V-III region 23	IGHV3-23	4	4	2	41.9	41.9	23.1	12.582	0	176.41	203	2411200000	401870000		7965400	16995000	73264000	34793000	5120200	8077000	46207000	40465000	42765000	9808300	35879000	3925100	35349000	16852000	2766900	8393300	4534200	5249400	2307300	1154600	56458000	90768000	482430000	179410000	42623000	79038000	343270000	300180000	410170000	72208000	189930000	47395000
35	A0A087WSX4	A0A087WSX4		IGHV3-53	3	1	1	37.1	18.1	18.1	12.769	0	111.4	7	39489000	6581500		0	0	0	0	0	0	0	3041300	2232400	0	1307800	0	0	0	0	0	0	0	0	0	0	0	0	0	0	0	0	28017000	22815000	0	8551800	0
36	A0A087WSY5;Q96IY4;Q96IY4-2;CON__Q2KIG3	A0A087WSY5;Q96IY4;Q96IY4-2	Carboxypeptidase B2	CPB2	3	3	3	7.3	7.3	7.3	44.022	0.00043469	5.9366	55	426930000	22470000		1148200	1620700	4424200	313640	0	148120	1087700	109570	513440	76315	683670	736480	2749200	337320	238690	193080	354950	552110	0	7182500	27626000	34747000	37209000	12889000	0	6185200	21623000	7439700	13714000	5054600	16502000	18465000
37	A0A087WSY6	A0A087WSY6		IGKV3D-15	3	1	1	25.9	7.8	7.8	12.631	0.0008089	4.8137	7	220520000	44104000		0	0	0	0	619110	599420	7534000	15342000	989170	889380	5345600	0	10375000	0	0	0	0	0	0	2409700	0	0	0	0	5723100	4949500	48307000	133580000	8241000	8738700	27244000	0
38	A0A087WSY8	A0A087WSY8			2	1	1	26.3	12.7	12.7	12.834	0.00024125	7.8946	25	84247000	16849000		463750	0	0	3847100	280740	0	1706200	1189600	2078400	287600	4306900	0	1534800	1154400	0	0	0	0	0	0	5352700	0	0	22989000	2532100	0	11431000	7751200	13270000	3174800	11059000	0
39	A0A087WSY9;E9PIR7;F8W809;A0A087WSW9;E9PNQ6;Q16881-5;Q16881-2;Q16881-4;Q16881-3;Q16881-6;Q16881;E2QRB9;Q16881-7;E9PKD3;E9PIZ5;E9PLT3;E9PKI4;E9PQI3;E9PRI8	A0A087WSY9;E9PIR7;F8W809;A0A087WSW9;E9PNQ6;Q16881-5;Q16881-2;Q16881-4;Q16881-3;Q16881-6;Q16881;E2QRB9;Q16881-7;E9PKD3	Thioredoxin reductase 1, cytoplasmic	TXNRD1	12	12	11	26.6	26.6	24.3	71.152	0	82.678	249	3140300000	82640000		4070500	4477700	4078200	4944700	2399300	2802400	3728800	4381700	5790800	9176700	8647000	4739800	6324500	2112500	2609000	753360	400930	1676100	3938800	5587400	175520000	202160000	204500000	182610000	109690000	149780000	205730000	229060000	281190000	331700000	316110000	191960000
40	K7ERP4;A0A087X2I2;A0A087WT12;P36969-2;P36969;K7EJ20;R4GNE4;K7ENB4;K7EKX7;A0A087X247	K7ERP4;A0A087X2I2;A0A087WT12;P36969-2;P36969;K7EJ20;R4GNE4;K7ENB4;K7EKX7	Glutathione peroxidase;Phospholipid hydroperoxide glutathione peroxidase, mitochondrial	GPX4	4	4	4	29	29	29	17.629	0.00028752	12.25	54	549430000	42264000		4080800	882410	4009900	1720600	2115500	0	1587700	1886300	1924000	3821400	0	3900100	1293300	3825300	1716500	0	3495100	1280000	2325800	2399400	31470000	17969000	40975000	31829000	56408000	0	35919000	39946000	39287000	28532000	0	30323000
41	A0A087WT20;Q9NV06;B3KME9	A0A087WT20;Q9NV06	DDB1- and CUL4-associated factor 13	DCAF13	4	4	4	6.2	6.2	6.2	67.55	0.00022183	6.2638	25	183330000	4166500		682550	735770	111730	74690	87064	372400	0	0	0	0	130940	861350	117070	0	209740	0	194740	0	112720	475730	18373000	32365000	8647500	6718400	9287100	14524000	0	0	0	0	13408000	22607000
42	V9GYI1;A0A087WT39	V9GYI1;A0A087WT39		LIME1	2	2	1	32.1	32.1	13.7	13.488	0.0012711	3.3689	4	14446000	4815300		3159400	0	0	0	0	0	0	550520	1105400	0	0	0	0	0	0	0	0	0	0	0	0	0	0	0	0	0	0	3293900	3811700	0	0	0
43	A0A087WT44;P30519-2;P30519;I3L159;I3L1F5;I3L276;I3L4P8;I3L463;I3L1Y2	A0A087WT44;P30519-2;P30519;I3L159;I3L1F5	Heme oxygenase 2	HMOX2	8	8	8	31.9	31.9	31.9	41.669	0	26.435	97	724130000	36207000		4670100	2264200	748490	2614400	1190800	2615300	2099600	4049400	459630	1843100	2488400	1036100	1019000	1651800	2147300	962860	553740	1009600	876170	1906600	74300000	63019000	18993000	41365000	38721000	55074000	39703000	65172000	17919000	43943000	34126000	25349000
44	A0A087WT45;Q4V328;A0A075B793;Q4V328-2;Q4V328-4;Q4V328-3;A0A087WXA6;A0A087WW92;A0A087WZF5	A0A087WT45;Q4V328;A0A075B793;Q4V328-2;Q4V328-4;Q4V328-3	GRIP1-associated protein 1	GRIPAP1	9	9	9	15.5	15.5	15.5	90.856	0	22.67	36	140760000	2559200		350410	192430	0	41212	60410	89205	18973	0	222550	99090	31435	0	76780	187520	376520	48805	292020	247620	224210	0	11977000	8826600	0	4227100	6909300	14163000	0	0	10378000	8864600	7445200	0
45	A0A087WXD2;H7C5T8;H7C4U7;H7C535;A0A087WT53;A0A087WU86;Q96QZ7-4;Q96QZ7-3;Q96QZ7-5;Q96QZ7-7;Q96QZ7-6;Q96QZ7-2;Q96QZ7	A0A087WXD2;H7C5T8;H7C4U7;H7C535;A0A087WT53;A0A087WU86;Q96QZ7-4;Q96QZ7-3;Q96QZ7-5;Q96QZ7-7;Q96QZ7-6;Q96QZ7-2;Q96QZ7	Membrane-associated guanylate kinase, WW and PDZ domain-containing protein 1	MAGI1	1	1	1	1.9	1.9	1.9	106.9	0.0002281	6.8064	0	10081000	205730		0	0	0	0	0	0	0	0	0	0	0	0	0	0	0	0	0	0	0	205730	0	0	0	0	0	0	0	0	0	0	0	0
46	A0A087WT59;P02766;A0A087WV45	A0A087WT59;P02766;A0A087WV45	Transthyretin	TTR	4	4	4	31.4	31.4	31.4	20.145	0	22.724	40	130770000	14530000		1544600	2178600	1242600	0	0	0	0	273240	2428000	0	0	1189000	2386700	0	0	288190	0	0	0	2998800	14351000	18097000	13534000	0	0	0	0	4835800	17694000	0	0	9674600
47	A0A087WT99;Q9H0W9-3;Q9H0W9-2;Q9H0W9;E9PJU8;Q9H0W9-4;E9PQS1;E9PR95;E9PSC3;E9PLC5;E9PLB3;E9PIP1;E9PPB5	A0A087WT99;Q9H0W9-3;Q9H0W9-2;Q9H0W9;E9PJU8;Q9H0W9-4;E9PQS1	Ester hydrolase C11orf54	C11orf54	4	4	4	17.6	17.6	17.6	28.683	0.00028433	11.852	49	217880000	14525000		1312900	35254	615630	1094400	973630	262510	585280	457680	899480	3106100	480740	434440	298350	678500	0	0	0	1726000	771380	792710	16632000	1498900	8007100	10887000	12970000	12299000	13309000	19607000	15384000	30432000	12149000	6478400
48	A0A087WTA5;Q9UI10-3;Q9UI10;E7ERK9;Q9UI10-2;A0A087WW69;F8W8L6;H7C2L8;F8WEV6	A0A087WTA5;Q9UI10-3;Q9UI10;E7ERK9;Q9UI10-2	Translation initiation factor eIF-2B subunit delta	EIF2B4	12	12	12	29.2	29.2	29.2	57.495	0	112.67	204	1428200000	51007000		3576300	5692000	2525000	2095100	2835400	1343400	1962100	1975400	2692900	2458400	1507100	3797400	4094400	2920600	2532000	914080	1113800	1242400	2243900	3485300	97591000	101830000	77813000	79075000	75403000	82745000	83424000	89450000	82583000	74883000	65333000	103410000
49	A0A087WTA8;P08123	A0A087WTA8;P08123	Collagen alpha-2(I) chain	COL1A2	25	25	25	25.8	25.8	25.8	129.15	0	323.31	1535	191100000000	2388700000		34861000	116180000	40934000	53749000	96130000	114750000	220700000	80565000	126070000	63853000	256590000	38662000	116360000	173630000	182270000	138000000	146320000	161740000	123650000	103730000	2497600000	9898700000	4660200000	4032700000	8180300000	8260600000	19638000000	7906600000	10337000000	7027300000	16854000000	3042300000
50	Q5T985;A0A087WTE1;P19823;Q5T987;CON__Q9TRI1	Q5T985;A0A087WTE1;P19823	Inter-alpha-trypsin inhibitor heavy chain H2	ITIH2	18	18	18	25.2	25.2	25.2	105.21	0	189.94	714	9623000000	188690000		3524400	12493000	10848000	5685800	11259000	3449200	12509000	3397000	6425100	3007800	17850000	12507000	14488000	13670000	11103000	6267000	1557300	13322000	3044600	22279000	309510000	591280000	584630000	372280000	589390000	287600000	844940000	298650000	434660000	268700000	673590000	658580000
51	A0A087WXF6;A0A087WTI3;O75251;F5H5N1;F5GXJ1;O75251-2	A0A087WXF6;A0A087WTI3;O75251;F5H5N1;F5GXJ1;O75251-2	NADH dehydrogenase [ubiquinone] iron-sulfur protein 7, mitochondrial	NDUFS7	3	3	3	13.6	13.6	13.6	23.711	0	24.522	125	945730000	63049000		6307600	3517100	3365200	5354800	4450400	4613100	2965500	2603100	2180400	1885500	2643000	1685500	3970600	3503900	4042000	2114800	1560800	2205700	1716000	2363700	83886000	40233000	51644000	69467000	67004000	71299000	47877000	48338000	68269000	49220000	40011000	43608000
52	A0A087WTJ2;Q96F15;Q96F15-2	A0A087WTJ2;Q96F15;Q96F15-2	GTPase IMAP family member 5	GIMAP1-GIMAP5;GIMAP5	8	8	5	18	18	12.7	57.051	0.00031746	15.19	88	699450000	22563000		493230	893160	1961800	2512800	660920	2677900	951640	2043400	1449200	922070	2829800	212080	2687600	667140	486790	0	81362	0	799230	232810	21659000	36414000	52448000	89129000	26850000	90789000	46583000	73294000	46374000	43789000	70371000	12153000
53	A0A087WTK0;A0A087WVC6;Q12913;Q12913-2	A0A087WTK0;A0A087WVC6;Q12913;Q12913-2	Protein-tyrosine-phosphatase;Receptor-type tyrosine-protein phosphatase eta	PTPRJ	4	4	4	4	4	4	146.07	0.00023669	7.5125	11	37087000	588690		0	0	0	62539	0	68714	0	0	0	22972	95565	114940	223950	0	0	0	0	0	0	0	0	0	0	5273800	0	5073700	0	0	0	4343900	6328100	6386500
54	A0A087WTK4;A0A087WVN6;P80362;P01600;P01599;P01593	A0A087WTK4;A0A087WVN6;P80362;P01600;P01599;P01593	Ig kappa chain V-I region WAT;Ig kappa chain V-I region Hau;Ig kappa chain V-I region Gal;Ig kappa chain V-I region AG		2	1	1	35.1	16.5	16.5	10.4	0	16.009	13	31678000	7919500		0	0	0	1521000	0	0	1012000	886840	0	0	0	0	2800800	435250	1263600	0	0	0	0	0	0	0	0	7672200	0	0	7275400	7193000	0	0	0	0
55	A0A087WTL2	A0A087WTL2		ARMCX1	6	1	1	18.6	4.4	4.4	39.004	1	-2	1	2075700	98841		0	0	0	0	0	98841	0	0	0	0	0	0	0	0	0	0	0	0	0	0	0	0	0	0	0	2861500	0	0	0	0	0	0
56	A0A087WTN3;A0A087WVA1;P62341;Q6IAK0;F8WBD0	A0A087WTN3;A0A087WVA1;P62341;Q6IAK0	Selenoprotein T	SELT	3	3	3	21.6	21.6	21.6	18.826	0.00025981	9.4003	36	261130000	29015000		1702500	2353900	999010	2161800	1232900	1613300	1485400	1636100	1307200	1237700	1497900	2841700	1520500	1397100	472130	644020	0	0	1584000	3327200	12072000	23167000	16726000	23402000	9892700	14036000	11994000	17084000	12483000	11256000	11810000	14518000
57	Q5JWB9;A0A087WTT2;Q96A57;Q96A57-2	Q5JWB9;A0A087WTT2;Q96A57;Q96A57-2	Transmembrane protein 230	TMEM230	2	2	2	33.8	33.8	33.8	7.9924	0.00024426	8.1739	33	436830000	145610000		11074000	8467400	10108000	5793900	8134000	0	2357600	2421600	6804200	4922100	9300600	9270100	9747700	7788400	0	7226200	7210800	7231700	0	27750000	35275000	35981000	36215000	23749000	33496000	0	13529000	14499000	22679000	20388000	23648000	21050000
58	A0A087WTV1;Q9H1P3-2;Q9H1P3;E7ET92	A0A087WTV1;Q9H1P3-2;Q9H1P3;E7ET92	Oxysterol-binding protein-related protein 2;Oxysterol-binding protein	OSBPL2	4	4	4	31.1	31.1	31.1	20.362	0.00022336	6.4169	15	52822000	4063200		0	0	278370	758820	0	177680	0	487310	0	297280	268730	0	722000	229940	327970	0	0	0	0	515100	0	0	5115900	7628900	0	0	0	9395100	0	4599600	5729200	0
59	A0A087WVR3;A0A087WTW0;Q96T88;Q96T88-2;A0A087WWG9	A0A087WVR3;A0A087WTW0;Q96T88;Q96T88-2;A0A087WWG9	E3 ubiquitin-protein ligase UHRF1	UHRF1	11	11	10	17.1	17.1	15.9	91.099	0	20.584	54	276190000	6137500		77660	1018700	294860	99721	49665	608110	139540	0	0	90857	368770	975390	980050	0	64667	0	0	0	41979	1327500	5417900	40165000	15600000	18921000	3771000	26359000	6987200	0	0	10277000	18863000	39895000
60	A0A087WTW5;Q9UKL3;A0A096LP21	A0A087WTW5;Q9UKL3;A0A096LP21	CASP8-associated protein 2	CASP8AP2	3	3	3	1.2	1.2	1.2	221.36	0.0078503	2.5541	5	309130000	2533900		0	0	0	0	0	0	0	0	0	0	0	0	0	0	0	667190	0	1758500	58867	49347	0	0	0	0	0	0	0	0	0	0	0	0
61	A0A087WTX5;P01834;A0A075B6H6	A0A087WTX5;P01834;A0A075B6H6	Ig kappa chain C region	IGKC	8	1	0	43.2	6.8	0	25.624	0.00078232	4.3763	17	82116000	8211600		0	231680	274760	0	0	0	0	4583100	1351500	0	994990	376350	399260	0	0	0	0	0	0	0	0	5069300	3225500	0	0	0	0	45073000	13309000	0	9278400	4210100
62	A0A087WU02;Q96RQ1;F8W0R1;F8VR88;F8VUZ2;F8VPA6;H0YI58;H0YI50	A0A087WU02;Q96RQ1;F8W0R1;F8VR88;F8VUZ2;F8VPA6	Endoplasmic reticulum-Golgi intermediate compartment protein 2	ERGIC2	3	3	3	8.8	8.8	8.8	43.432	0	23.46	13	151930000	7234900		510420	401960	0	0	0	0	0	1570400	614880	0	0	0	0	0	0	0	0	0	0	4137200	14818000	13462000	0	0	0	0	0	40212000	18171000	0	0	0
63	A0A087WU53;Q9H0U3;Q9H0U3-2	A0A087WU53;Q9H0U3	Magnesium transporter protein 1	MAGT1	7	7	7	19.3	19.3	19.3	41.531	0	100.64	220	2929600000	154190000		13777000	6966200	14995000	8412500	9018900	7645100	9808600	12335000	8619000	3344000	7460400	6352200	7301700	5832300	9564100	2695700	4393000	3818700	6323000	5527500	167450000	116850000	211190000	190490000	150240000	144470000	193780000	237310000	197620000	79288000	135440000	164700000
64	A0A087WU91	A0A087WU91		IGHV3-49	4	4	4	38.6	38.6	38.6	12.332	0.00030684	14.101	96	488980000	81497000		3417900	2032000	2456300	14883000	1767300	133160	2183900	9513500	4800900	1066800	4614100	8074900	2694300	8032700	2599900	8533700	0	625470	1004300	3062500	21443000	21855000	30449000	107810000	18565000	1612200	19439000	78408000	38052000	12670000	30438000	21248000
65	A0A087WUB9;Q8WYA6;Q8WYA6-4;Q8WYA6-3;Q8WYA6-2;A2A2P1	A0A087WUB9;Q8WYA6;Q8WYA6-4;Q8WYA6-3;Q8WYA6-2	Beta-catenin-like protein 1	CTNNBL1	8	8	8	12.7	12.7	12.7	65.702	0.00030075	13.593	155	551190000	19685000		1706700	1598900	477050	649670	967620	1070800	1053500	897470	522440	1245900	871060	1268500	719650	1146300	997930	232350	597100	415140	1144500	2102800	48047000	37603000	17357000	25630000	28866000	39864000	25054000	24189000	32713000	30822000	26692000	30473000
66	A0A087WUC6;E9PI68;Q15005;E9PL01;E9PRB9;H0YE04	A0A087WUC6;E9PI68;Q15005;E9PL01;E9PRB9	Signal peptidase complex subunit 2	SPCS2	8	8	8	36.1	36.1	36.1	25.09	0	145.98	471	5254400000	375320000		18544000	18784000	23297000	35589000	11629000	12186000	28432000	50526000	39979000	14501000	35395000	10943000	14167000	8764700	15969000	6289500	3287000	9811500	10048000	7174600	245180000	238220000	291370000	417420000	187950000	178380000	350270000	602380000	538740000	188740000	365090000	155920000
67	A0A087WUD1;Q6DD87	A0A087WUD1;Q6DD87	Zinc finger protein 787	ZNF787	3	3	3	9.9	9.9	9.9	40.428	0.00022821	6.829	36	195460000	9307500		353990	0	377940	347390	369750	1234600	883200	233410	662270	671900	0	654260	0	787170	352620	363080	146370	413490	955870	500180	4242400	0	12658000	11784000	15817000	16031000	20103000	7491300	24180000	19819000	0	22406000
68	A0A087WUE6;Q9H869-7;Q9H869-5;Q9H869-6;Q9H869-4;Q9H869-3;Q9H869-2;Q9H869;Q9H869-8;Q9H869-9;Q3T8J9-2;Q3T8J9-3;Q3T8J9	A0A087WUE6;Q9H869-7;Q9H869-5;Q9H869-6;Q9H869-4;Q9H869-3;Q9H869-2;Q9H869;Q9H869-8;Q9H869-9;Q3T8J9-2;Q3T8J9-3;Q3T8J9	YY1-associated protein 1;GON-4-like protein	GON4L;YY1AP1	1	1	1	1.2	1.2	1.2	170.69	0.0075415	2.5986	2	4256800	61693		0	39458	0	0	0	0	0	0	0	0	0	22235	0	0	0	0	0	0	0	0	0	2743200	0	0	0	0	0	0	0	0	0	2342800
69	J3QTS8;A0A087WUI4;A0A087X1U0;Q15661-2;Q15661;P20231;Q9BZJ3-2;Q9BZJ3;A6NIE9;P05981	J3QTS8;A0A087WUI4;A0A087X1U0;Q15661-2;Q15661;P20231	Tryptase alpha/beta-1;Tryptase beta-2	TPSAB1;TPSB2	7	7	7	29.1	29.1	29.1	31.282	0	158.97	220	2143400000	153100000		482220	0	2789100	3979400	16006000	3015700	4709500	4124900	5316100	17342000	13331000	2653200	1767500	9760800	2310800	7306700	4161800	35264000	18778000	0	11688000	0	55723000	58246000	220550000	35158000	82912000	66308000	87306000	176920000	180020000	37259000
70	A0A087WUJ1;Q9H400-2;Q9H400	A0A087WUJ1;Q9H400-2;Q9H400	Lck-interacting transmembrane adapter 1	LIME1	1	1	1	5.9	5.9	5.9	27.162	0.0048594	2.9408	5	14883000	1353000		288460	0	0	382470	0	0	0	280650	401410	0	0	0	0	0	0	0	0	0	0	0	2463900	0	0	3656300	0	0	0	3732600	4088400	0	0	0
71	G3V4U3;Q9H4B1;A0A087WV79;A0A087WUJ8;A0A087WZR1;A8K0H0;P40305;A0A087X174	G3V4U3;Q9H4B1;A0A087WV79;A0A087WUJ8;A0A087WZR1;A8K0H0;P40305;A0A087X174	Interferon alpha-inducible protein 27, mitochondrial	IFI27;P27	2	2	2	72.5	72.5	72.5	3.8395	0.000231	7.0551	15	85873000	28624000		0	6660300	1564100	3382300	2196800	1259400	759720	0	1292900	977580	9317600	0	0	1213800	0	0	0	0	0	0	0	20556000	10508000	14024000	10383000	8067200	4444700	0	7174200	6279300	21753000	0
72	A0A087WUK0;Q2M2I8-2;Q2M2I8;E9PG46	A0A087WUK0;Q2M2I8-2;Q2M2I8;E9PG46	AP2-associated protein kinase 1	AAK1	10	10	9	19.5	19.5	18.6	85.759	0	49.906	85	473640000	13157000		502260	199740	657920	1021900	256220	567410	837200	1095400	1036300	218240	303620	532240	883840	784010	642560	312020	498120	499650	1850000	458110	24119000	12280000	33893000	26773000	14753000	34109000	40945000	35601000	26268000	13634000	20922000	21023000
73	A0A087WUK2;O14979;O14979-3;O14979-2	A0A087WUK2;O14979;O14979-3;O14979-2	Heterogeneous nuclear ribonucleoprotein D-like	HNRNPDL	11	11	10	28.1	28.1	28.1	40.04	0	141.71	684	6016200000	250670000		12707000	20391000	10503000	10726000	11690000	12676000	7896400	11378000	10531000	11735000	16854000	17568000	9644600	13086000	8932400	6399400	7887100	10804000	13676000	25592000	268550000	416600000	233870000	256040000	317550000	306290000	278350000	285860000	265380000	278660000	336450000	374870000
74	A0A087WUL0;Q3LXA3;H0YCY6;Q3LXA3-2;I3L252;E9PJG8	A0A087WUL0;Q3LXA3;H0YCY6;Q3LXA3-2	Bifunctional ATP-dependent dihydroxyacetone kinase/FAD-AMP lyase (cyclizing);ATP-dependent dihydroxyacetone kinase;FAD-AMP lyase (cyclizing)	TKFC;DAK	12	12	12	30.9	30.9	30.9	59.057	0	140.07	430	2722800000	82508000		1047500	2522800	3030700	3641800	5950100	2573700	2970900	3695500	4396100	5692300	4646000	3647200	3955700	6626800	5490700	3066800	3686200	6771300	7486500	1609200	66446000	106320000	120170000	177290000	243930000	106440000	145410000	198040000	157190000	196910000	130700000	124400000
75	A0A087WZG9;A0A087WXK2;A0A087WUL4;A0A087WX23;Q86TG7-2;Q86TG7	A0A087WZG9;A0A087WXK2;A0A087WUL4;A0A087WX23;Q86TG7-2;Q86TG7	Retrotransposon-derived protein PEG10	PEG10	2	2	2	11.1	11.1	11.1	40.471	0.0050304	2.9341	2	4060700	238860		0	0	0	0	0	0	0	0	0	0	0	238860	0	0	0	0	0	0	0	0	0	0	0	0	0	0	0	0	0	0	0	5119800
76	A0A087WUM0;P57105;A0A087X1F5;A0A087WYV9;A0A087WTA2	A0A087WUM0;P57105;A0A087X1F5;A0A087WYV9	Synaptojanin-2-binding protein	SYNJ2BP-COX16;SYNJ2BP	4	4	4	24.7	24.7	24.7	20.774	0.00024073	7.8516	39	145690000	13244000		331210	0	0	2062200	2612800	276960	0	627030	483980	1534500	0	775630	0	954240	344160	1132400	0	615680	1493300	0	7860000	0	0	13188000	21713000	6671900	0	9806200	10805000	15402000	0	13617000
77	A0A087WUN7;H0YJ40;G3V4X6;G3V2S9;Q9GZT3-2;Q9GZT3;H0YJW7;H0YJ07;H0YJU7;H0YJI1	A0A087WUN7;H0YJ40;G3V4X6;G3V2S9;Q9GZT3-2;Q9GZT3;H0YJW7	SRA stem-loop-interacting RNA-binding protein, mitochondrial	SLIRP	7	7	7	79.3	79.3	79.3	10.353	0	124.49	251	3433500000	381490000		23215000	44868000	18851000	11290000	20263000	23965000	14806000	19613000	7110300	9296900	23419000	37632000	15070000	13439000	44764000	5392600	8473500	7422800	11726000	20878000	262480000	403730000	171190000	154060000	240330000	248690000	206860000	248900000	106480000	162440000	275380000	319770000
78	Q9UDT1;A0A087WUU0;A0A087WUP8;Q6NTF9;Q6NTF9-2	Q9UDT1;A0A087WUU0;A0A087WUP8;Q6NTF9;Q6NTF9-2	Rhomboid domain-containing protein 2	WUGSC:H_RG122E10.2a;RHBDD2	1	1	1	20.3	20.3	20.3	8.3796	0.00091878	3.5129	20	84186000	16837000		610360	2456000	0	1217400	1124600	948890	0	660880	907520	1902800	903790	0	1286200	0	1202400	1144600	0	0	1915900	555980	3884400	10937000	0	9579300	7961700	4090200	0	4673700	4690200	11770000	4162800	0
79	A0A087WUQ6;P07203;P07203-2	A0A087WUQ6;P07203	Glutathione peroxidase;Glutathione peroxidase 1	GPX1	9	9	9	48.5	48.5	48.5	21.938	0	50.685	397	5298300000	407560000		10937000	19168000	27362000	22531000	19025000	20693000	19994000	34638000	34624000	20038000	24611000	16222000	18571000	18930000	7184200	17935000	14731000	13035000	32404000	14927000	147510000	228690000	325300000	296410000	255240000	257640000	320920000	420660000	415100000	293960000	313850000	235360000
80	A0A087WUR6;Q8IU85-2;Q8IU85	A0A087WUR6;Q8IU85-2;Q8IU85	Calcium/calmodulin-dependent protein kinase type 1D	CAMK1D	5	2	2	16.8	7.6	7.6	32.472	0.0019749	3.2628	21	107380000	5651400		0	702720	676850	424430	0	837090	306570	221130	594930	0	201400	448480	122950	0	271730	0	0	330700	219720	292660	0	10351000	9988500	10562000	0	12334000	10895000	7844300	10175000	0	5933800	5519300
81	E7ETK0;A0A087WUS0;P62847-2;P62847-3;P62847;P62847-4	E7ETK0;A0A087WUS0;P62847-2;P62847-3;P62847;P62847-4	40S ribosomal protein S24	RPS24	4	4	4	35.1	35.1	35.1	15.197	0	59.351	641	8826200000	1260900000		78312000	54522000	56977000	56962000	62044000	90912000	64740000	61094000	59256000	52375000	76200000	81929000	52146000	83419000	60182000	41037000	26489000	55499000	55113000	91675000	429390000	244090000	266320000	339980000	380000000	590550000	333190000	355550000	397670000	268860000	327640000	550130000
82	A0A087WUS7;P01880;P01880-2	A0A087WUS7;P01880;P01880-2	Ig delta chain C region	IGHD	7	7	7	25.5	25.5	25.5	42.352	0	29.506	13	116530000	5548900		973160	700650	3789600	0	0	0	0	0	0	0	0	0	85497	0	0	0	0	0	0	0	22327000	18695000	85949000	0	0	0	0	0	0	0	0	0
83	A0A087WUT0;Q9P2K5-2;Q9P2K5;H0YN19;H0YKS1;Q9P2K5-3	A0A087WUT0;Q9P2K5-2;Q9P2K5;H0YN19;H0YKS1;Q9P2K5-3	Myelin expression factor 2	MYEF2	6	6	6	12.2	12.2	12.2	58.685	0.00025887	9.2967	58	229090000	7390100		529520	13976	105170	246540	1052500	0	560500	42858	149950	0	841290	155390	614480	567260	508090	230250	418190	345420	495690	513060	23803000	1088900	9397600	14022000	25222000	0	20168000	1991300	14453000	0	20839000	11432000
84	A0A087WUT6;O60841	A0A087WUT6;O60841	Eukaryotic translation initiation factor 5B	EIF5B	17	17	17	17.8	17.8	17.8	138.68	0	82.236	271	2546000000	41738000		1834200	4614300	966060	2490400	1186300	3968400	907310	1425600	2002600	1404200	1713300	4374400	2035200	1296100	3531900	1150000	487150	843190	1249100	4258200	150730000	226380000	115330000	152210000	114830000	212510000	100530000	133720000	124550000	99181000	130780000	211160000
85	A0A087X0G7;A0A087WUW6;A0A087X1B1;Q9Y6K9;Q9Y6K9-2;Q9Y6K9-3;A0A087WV30;C9J2V2;C9JN51;C9JH59	A0A087X0G7;A0A087WUW6;A0A087X1B1;Q9Y6K9;Q9Y6K9-2;Q9Y6K9-3	NF-kappa-B essential modulator	IKBKG	8	8	8	22.9	22.9	22.9	47.256	0.00031338	14.841	44	205660000	7091800		0	815670	540490	333470	300170	638010	277000	233150	355930	248530	107850	798700	421280	504970	258610	0	40731	135310	780310	301610	0	17754000	11850000	15113000	8373700	19864000	13496000	12246000	11681000	10979000	10630000	15735000
86	A0A087WUW9;Q9NXU5	A0A087WUW9;Q9NXU5	ADP-ribosylation factor-like protein 15	ARL15	2	2	2	10.3	10.3	10.3	22.876	0.0082768	2.4734	27	57842000	4131600		0	131590	173480	401990	617830	115820	296220	310220	217720	0	65841	0	323820	406530	0	0	270440	377810	422280	0	0	2365700	3654700	6707700	3187600	2388200	3941300	3676000	4055200	0	1729700	0
87	A0A087WUZ6;Q8NI35-4;Q8NI35-3;Q8NI35-2;Q8NI35	A0A087WUZ6;Q8NI35-4;Q8NI35-3;Q8NI35-2;Q8NI35	InaD-like protein	INADL	4	4	2	4.4	4.4	3.2	130.08	0.00094393	3.896	6	24100000	359700		30566	16520	0	0	0	0	0	0	0	89151	0	0	0	0	0	0	24636	0	198830	0	0	1252800	0	0	0	0	0	0	0	0	0	0
88	A0A087WV05;Q99417	A0A087WV05;Q99417	C-Myc-binding protein	MYCBP	4	4	4	51.8	51.8	51.8	12.755	0.00025867	9.2897	62	423540000	52943000		1862400	3011800	2252900	3112000	1211000	4024400	2468300	3326100	1331500	3060800	3513800	2482500	468400	1580600	1223400	1515300	2096800	2706000	3656600	8038100	23635000	25575000	23036000	23704000	19216000	28119000	19970000	24589000	18982000	23296000	18334000	16826000
89	A0A087WV15;Q16787;Q16787-3;Q16787-1;Q16787-4;K7EIP4	A0A087WV15;Q16787;Q16787-3;Q16787-1;Q16787-4;K7EIP4	Laminin subunit alpha-3	LAMA3	15	14	14	5.1	4.6	4.6	366.93	0	28.98	32	148600000	754320		0	0	0	0	114210	0	0	0	122040	0	0	325580	85189	33676	17558	0	0	56073	0	0	0	0	0	0	29176000	0	0	0	0	0	0	50789000
90	A0A087WV22;H7C123;H7C2C5;H7C2U2	A0A087WV22;H7C123;H7C2C5		RPL10	10	1	1	40.4	5.1	5.1	20.439	1	-2	5	1333100000	133310000		0	0	0	0	0	0	0	0	0	0	26585000	0	0	14963000	0	0	0	0	91766000	0	0	0	0	0	0	0	0	0	0	0	381930000	0
91	Q5T123;A0A087WV23;Q9H299	Q5T123;A0A087WV23;Q9H299	SH3 domain-binding glutamic acid-rich-like protein 3	SH3BGRL3	3	3	3	33	33	33	9.3804	0.0002368	7.5204	18	275440000	45906000		11320000	1467200	5954100	0	0	0	0	458530	1109900	2287300	1098800	5996300	1827500	0	1334300	3659100	0	0	0	9393700	53738000	9354900	35064000	0	0	0	0	4974800	15388000	12626000	7792900	30448000
92	A0A087WV25;Q8N103-3;O95684-2;O95684	A0A087WV25;Q8N103-3;O95684-2;O95684	FGFR1 oncogene partner	FGFR1OP	1	1	1	4.6	4.6	4.6	38.099	0.00023458	7.3431	3	9195200	540900		212060	0	0	128900	0	0	0	0	90314	0	0	0	0	109610	0	0	0	0	0	0	3909700	0	0	2511000	0	0	0	0	1399100	0	0	0
93	A0A087X1E5;A0A087WV46;C9JXA7;Q0VGL1	A0A087X1E5;A0A087WV46;C9JXA7;Q0VGL1	Ragulator complex protein LAMTOR4;Ragulator complex protein LAMTOR4, N-terminally processed	LAMTOR4	1	1	1	33.3	33.3	33.3	3.2737	0.00022437	6.5243	8	55037000	27518000		0	0	0	10126000	0	0	0	0	0	0	0	0	11012000	0	0	0	0	6380200	0	0	0	0	0	17600000	0	0	0	0	0	0	0	0
94	A0A087WV47;A0A087X079;P01857	A0A087WV47;A0A087X079;P01857	Ig gamma-1 chain C region	IGHG1	20	3	2	49.8	5.8	3.4	51.153	0	69.949	162	3242300000	147380000		5156800	3454400	17886000	23616000	1173900	3488500	10368000	20120000	21989000	1648900	8182800	1721700	6696400	11395000	2690800	3438700	793890	1379800	817660	1359800	139750000	95299000	415380000	525660000	48199000	91715000	280390000	566300000	564420000	67658000	193530000	59288000
95	A0A087WV66;P46013;P46013-2	A0A087WV66;P46013;P46013-2	Antigen KI-67	MKI67	42	42	42	18.6	18.6	18.6	358.62	0	107.04	159	937310000	4421300		122790	736850	0	27604	0	394320	11098	58571	12414	21909	15184	2686400	22500	0	12133	0	0	0	0	299440	28865000	183490000	0	3114100	0	101570000	3971100	7892000	3951200	6803100	5036400	508660000
96	J3QS48;I3L295;J3KT75;J3QW43;J3QRD5;Q9H3L2;Q1HDL3;A0A087WV81;O75352-2;O75352;J3KSI4;I3L1D2;I3L4E0;J3KTK8;J3QQZ4;I3L405;I3L261	J3QS48;I3L295;J3KT75;J3QW43;J3QRD5;Q9H3L2;Q1HDL3;A0A087WV81;O75352-2;O75352;J3KSI4;I3L1D2;I3L4E0;J3KTK8;J3QQZ4	Mannose-P-dolichol utilization defect 1 protein	MPDU1;HBEBP2BPA	3	3	3	33.7	33.7	33.7	10.978	0.00079161	4.548	31	369570000	73914000		2720800	5261900	3889500	4371000	3318800	1995100	3744700	3043500	2920400	2621800	6017700	1787200	9530600	8840500	1043100	3593300	1410900	1215200	4936000	1652000	8877100	16378000	27364000	34427000	18222000	23407000	13284000	23647000	21507000	20618000	26973000	10323000
97	A0A087WV83;B1AM27;O14795;I6L9J0;F8W8M9;F8VZH8;F8W0P6;H7BXE5;F8W059;Q9UPW8;Q8NB66	A0A087WV83;B1AM27;O14795	Protein unc-13 homolog B	UNC13B	3	3	3	2.2	2.2	2.2	182.84	0.00095293	4.0217	11	24328000	250800		36138	0	0	0	0	0	13855	0	0	20405	0	0	0	44043	0	0	0	55055	81304	0	5494800	0	0	0	0	0	3850500	0	0	4434500	0	0
98	A0A087WV97;Q8WU79-3;Q8WU79-2;Q8WU79;X6RCC3	A0A087WV97;Q8WU79-3;Q8WU79-2;Q8WU79;X6RCC3	Stromal membrane-associated protein 2	SMAP2	5	5	5	13.4	13.4	13.4	46.382	0	18.588	110	576660000	36041000		1345200	624240	1032000	2300200	3045600	2365700	1224700	3072900	2687700	3155700	2587500	752520	2879700	1687400	1450600	1024000	859860	1343000	2602600	0	25348000	18628000	29664000	44137000	34019000	42247000	34884000	50618000	43943000	38261000	39960000	15501000
99	J3KRZ8;A0A087WVA8;Q8IWB9;Q8IWB9-2	J3KRZ8;A0A087WVA8;Q8IWB9;Q8IWB9-2	Testis-expressed sequence 2 protein	TEX2	6	6	6	10.1	10.1	10.1	70.972	0.00023196	7.1299	20	84290000	2055900		0	0	225830	108450	187910	0	0	69877	493360	0	64711	0	29890	271970	182340	0	0	67590	35739	318180	0	0	5706100	7523600	7705400	0	0	4988700	15198000	0	10433000	0
100	A0A087WVC1;A0A087WVB0;Q9BQ39	A0A087WVC1;A0A087WVB0;Q9BQ39	ATP-dependent RNA helicase DDX50	DDX50	8	6	6	13	9.3	9.3	82.226	0.00031847	15.291	88	628860000	14625000		1230500	1231500	494860	76597	843130	1283600	758820	838070	509460	281040	1438600	1307200	1557200	59620	415610	0	228080	231670	410870	1428100	66481000	57084000	22742000	14334000	33600000	61116000	42929000	46722000	34580000	22409000	52226000	65758000
101	A0A087WVC4;A0A087WVV9;P22694-4;P22694-3;P22694;P22694-5;P22694-7;P22694-6;P22694-9;P22694-2;P22694-10;B1APG1;B1APG0;B1APG2;B1APF8;B1APF9;B1APG3;P22694-8;B1APF6;B1APF7	A0A087WVC4;A0A087WVV9;P22694-4;P22694-3;P22694;P22694-5;P22694-7;P22694-6;P22694-9;P22694-2;P22694-10	cAMP-dependent protein kinase catalytic subunit beta	PRKACB	9	2	2	26	10.7	10.7	39.236	0.00082338	5.0499	11	67940000	3575800		68984	99447	0	0	445820	0	0	266560	95987	0	0	0	0	0	0	0	0	99226	2351400	148390	2623000	3955400	0	0	15466000	0	0	8941400	3593000	0	0	0
102	A0A087WVD4;Q9HBK9-2;Q9HBK9	A0A087WVD4;Q9HBK9-2;Q9HBK9	Arsenite methyltransferase	AS3MT	3	3	3	9.5	9.5	9.5	37.969	0.00081917	4.982	6	35033000	1401300		0	0	0	0	0	0	0	0	0	0	0	0	1320900	0	0	0	0	0	0	80377	0	0	0	0	0	0	0	0	0	0	0	0
103	A0A087WVF7;Q9NZM3-4;Q9NZM3-3;Q9NZM3-2;Q9NZM3;E7EPJ2;F8W719	A0A087WVF7;Q9NZM3-4;Q9NZM3-3;Q9NZM3-2;Q9NZM3;E7EPJ2	Intersectin-2	ITSN2	6	6	6	4.7	4.7	4.7	191.6	0.00024456	8.1864	10	33696000	354700		0	0	0	52123	0	73172	0	20181	22298	0	0	56424	44123	0	0	0	0	0	46016	40359	0	0	0	4320300	0	0	0	3546500	3083700	0	0	2179700
104	A0A087WVG2;Q5U651	A0A087WVG2;Q5U651	Ras-interacting protein 1	RASIP1	5	5	5	8.6	8.6	8.6	103.53	0.00031192	14.689	10	65925000	1318500		603620	0	0	117080	147930	0	0	312450	100330	0	0	0	0	0	0	0	0	0	0	37087	0	0	0	3906500	5895700	0	0	0	8334700	0	0	0
105	A0A087WVI4;Q7Z404-1;A0A087WT65;Q7Z404	A0A087WVI4;Q7Z404-1;A0A087WT65;Q7Z404	Transmembrane channel-like protein;Transmembrane channel-like protein 4	TMC4	4	4	4	8.1	8.1	8.1	78.737	0.00024242	8.0478	19	84500000	2816700		0	156250	0	0	185220	0	0	0	0	0	0	0	760930	878780	12891	0	188500	332910	246700	54490	0	7487500	0	0	7388800	0	0	0	0	0	0	0
106	A0A087WVM2;Q8N6Q3	A0A087WVM2;Q8N6Q3	CD177 antigen	CD177	1	1	1	4.1	4.1	4.1	46.381	0.0085738	2.4354	1	2739900	195710		0	0	0	0	0	0	0	0	0	0	0	0	0	0	0	0	195710	0	0	0	0	0	0	0	0	0	0	0	0	0	0	0
107	A0A087WVM4;B7ZM99;Q6UB35;H0Y327;Q4VXM0;Q5JYA8;Q5JYA3;Q6UB35-2;Q4VXM1;Q4VXV2	A0A087WVM4;B7ZM99;Q6UB35	Monofunctional C1-tetrahydrofolate synthase, mitochondrial	MTHFD1L	15	15	15	18.5	18.5	18.5	99.31	0	66.441	167	1147200000	22944000		7173500	3995600	579080	374400	567810	2601900	612710	224260	261200	85508	777180	3481100	256470	222510	511550	172670	64590	81196	105580	795030	341390000	181700000	34888000	21269000	41287000	144400000	30392000	17030000	18728000	6846900	42192000	169570000
108	A0A087WVP1;Q14517;D6RCE4	A0A087WVP1;Q14517	Protocadherin Fat 1;Protocadherin Fat 1, nuclear form	FAT1	6	6	6	1.7	1.7	1.7	506.37	0.00024062	7.845	8	31981000	150150		0	0	0	0	0	0	0	0	0	0	0	121540	0	0	0	0	0	0	0	28608	0	0	0	0	0	0	0	0	0	0	0	29131000
109	A0A087WVQ2;I3L0Y2;I3L4Q4;Q9BUL5-2;Q9BUL5-4;Q9BUL5	A0A087WVQ2;I3L0Y2;I3L4Q4;Q9BUL5-2;Q9BUL5-4;Q9BUL5	PHD finger protein 23	PHF23	1	1	1	8.2	8.2	8.2	17.091	0.0012716	3.372	9	97587000	8871600		930090	1179100	866350	0	435670	906510	0	0	0	353870	894390	702220	685550	0	864050	244220	0	0	0	809580	7930400	12123000	11389000	0	4930300	10615000	0	0	0	4932600	8417500	4943500
110	A0A087WVQ6;Q00610-2;Q00610;J3KS13;J3KSQ2;K7EJJ5;J3QL20;J3KRF5;A0A087WV74;A0A087WXH4;F5H5N6	A0A087WVQ6;Q00610-2;Q00610	Clathrin heavy chain;Clathrin heavy chain 1	CLTC	76	76	60	57.3	57.3	46.9	192.06	0	323.31	6146	108000000000	1102100000		82542000	57997000	57520000	62734000	62081000	51848000	45724000	55222000	54812000	64434000	77887000	60370000	66158000	47909000	37558000	38290000	22545000	45867000	53097000	57469000	7590600000	4819700000	5245900000	6780800000	6393600000	5651100000	5188500000	6071100000	5177000000	6602700000	6890200000	4820200000
111	A0A087WVS8;Q70IA6;Q70IA6-3;Q70IA6-2	A0A087WVS8;Q70IA6;Q70IA6-3;Q70IA6-2	MOB kinase activator 2	MOB2	4	4	4	15.3	15.3	15.3	26.879	0.00095456	4.0473	22	213560000	21356000		1365600	0	0	2548600	0	0	2301100	1998500	1428600	2473700	1102000	0	1242900	529890	2451900	725040	539080	1228200	1420500	0	11911000	0	0	18053000	0	0	15104000	16836000	21573000	32401000	11865000	0
112	A0A087WVZ9;P19388;A0A087WWX0;A0A087WVN5	A0A087WVZ9;P19388;A0A087WWX0	DNA-directed RNA polymerases I, II, and III subunit RPABC1	POLR2E	4	4	4	27.2	27.2	27.2	21.459	0	41.163	106	617550000	51462000		3533200	3861900	2165100	1931400	1543500	4466900	2575500	2250400	1891200	1759400	3021500	2565500	3715300	1456600	2233500	975090	1312900	1909600	2790300	5503500	43320000	54633000	40629000	18307000	33777000	73545000	44958000	44683000	32691000	44021000	40144000	35296000
113	A0A087WW23;P20292	A0A087WW23;P20292	Arachidonate 5-lipoxygenase-activating protein	ALOX5AP	4	4	4	18.8	18.8	18.8	24.208	0	24.039	107	4744000000	592990000		5384600	51087000	33763000	30869000	989200	103470000	21604000	20327000	2386600	27190000	15341000	1174700	33032000	53785000	31839000	35780000	29224000	3382000	60987000	31379000	59234000	344330000	263070000	306170000	70393000	481740000	416130000	401870000	146810000	232120000	305980000	62984000
114	A0A087WW40;Q9Y371;Q9Y371-2;Q9Y371-3	A0A087WW40;Q9Y371;Q9Y371-2;Q9Y371-3	Endophilin-B1	SH3GLB1	8	8	8	22.6	22.6	22.6	44.26	0	152.41	144	2090900000	95041000		6501000	8382000	5241000	5221400	2787600	5372500	4505900	4326400	4146200	3435200	4535500	3984100	4163700	7649800	2767900	3329700	6500600	3564500	4323400	4302400	128290000	158940000	106030000	130560000	107570000	147870000	115190000	115980000	108580000	99123000	154110000	80986000
115	H0Y8D1;A6XMV8;CON__P07477;A0A096LNX4;A0A087WW55;A0A096LPH0;E7EQ64;A6XMV9;A0A096LP77;Q8NHM4;P07478;P07477	H0Y8D1;A6XMV8;CON__P07477;A0A096LNX4;A0A087WW55;A0A096LPH0;E7EQ64;A6XMV9;A0A096LP77;Q8NHM4;P07478;P07477	Putative trypsin-6;Trypsin-2;Trypsin-1;Alpha-trypsin chain 1;Alpha-trypsin chain 2	PRSS1;PRSS3P2;PRSS2	1	1	1	14.1	14.1	14.1	15.421	0.0045359	2.9908	31	432730000	54092000		3235300	7870900	0	2481200	1130100	1020700	1068900	1016700	0	1605900	11119000	1950900	6013000	2408300	836340	0	2527400	4541300	1362200	3903600	24359000	69637000	0	22668000	9081000	5498900	7910900	9287300	0	9569200	55690000	14951000
116	C9JAG1;A0A087WW58;Q9C0D9	C9JAG1;A0A087WW58;Q9C0D9	Ethanolaminephosphotransferase 1	EPT1	1	1	1	8.9	8.9	8.9	20.557	0	22.313	20	79023000	26341000		5340600	3576800	3077500	1139700	0	4225100	0	0	0	1933100	0	0	4429500	0	2618600	0	0	0	0	0	14154000	9175400	10487000	2665900	0	9166900	0	0	0	5490500	0	0
117	B4DGL8;A0A087WW65;O75027-3;O75027;O75027-2;E9PJR8	B4DGL8;A0A087WW65;O75027-3;O75027;O75027-2	ATP-binding cassette sub-family B member 7, mitochondrial	ABCB7	6	6	6	10.3	10.3	10.3	77.12	0.00029904	13.469	71	381500000	10597000		289140	872140	543460	665820	357890	616700	362230	257150	803710	279120	472960	0	612310	1615700	547020	359220	469970	406320	612400	453950	14550000	22136000	21057000	19190000	22024000	27228000	26693000	20849000	39029000	19758000	23779000	0
118	A0A087WW66;Q99460-2;Q99460;H7C378;C9J9M4;H7BZR6	A0A087WW66;Q99460-2;Q99460	26S proteasome non-ATPase regulatory subunit 1	PSMD1	19	19	19	25.7	25.7	25.7	105.85	0	172.19	361	2516100000	49335000		4166600	5076100	3590800	2269200	2320800	2504200	1471000	1893800	2707400	3035700	1629500	4218300	2155100	1389200	2218900	953930	1796600	1752100	1904900	2280900	190600000	185730000	137810000	124180000	109320000	163250000	118840000	174850000	151440000	145410000	146860000	164490000
119	A0A087WW77;Q15334	A0A087WW77;Q15334	Lethal(2) giant larvae protein homolog 1	LLGL1	7	7	7	10.2	10.2	10.2	114.43	0.0002576	9.1777	16	58421000	1327800		0	0	0	69133	93982	24630	0	0	213370	0	0	26891	142310	204640	0	0	0	192430	196400	163980	0	0	0	5670800	7860500	4391700	0	0	6656400	0	0	2352000
120	A0A087WW89;P01771	A0A087WW89		IGHV3-72	3	2	2	36.6	17.8	17.8	11.167	0.0055325	2.8901	108	2515300000	419220000		14297000	17153000	16667000	45613000	6997700	11873000	14391000	58539000	41755000	8969400	36473000	41160000	22757000	12905000	20569000	9802500	7511000	9267400	9071400	13445000	103970000	90924000	87295000	221140000	44475000	73671000	128810000	422320000	287410000	50661000	171080000	222680000
121	A0A087WWC9;A0A087WXC3;A0A087WWU7;A0A087WYN7;A0A087WWT5;A0A087WX49;A0A087WU42;A0A087X2A1;B9A064;A0A075B6K8;P0CG04;A0A075B6K7	A0A087WWC9;A0A087WXC3;A0A087WWU7;A0A087WYN7;A0A087WWT5;A0A087WX49;A0A087WU42;A0A087X2A1;B9A064;A0A075B6K8;P0CG04	Immunoglobulin lambda-like polypeptide 5;Ig lambda-1 chain C regions	IGLL5;IGLC1	5	1	1	30.7	6.1	6.1	24.683	0.0064113	2.6554	8	75328000	6848000		0	0	0	1508700	0	0	0	3197300	2142000	0	0	0	0	0	0	0	0	0	0	0	0	0	0	12196000	0	0	0	31917000	14732000	0	0	0
122	A0A087WWD4;P13591-1;P13591;A0A087WWJ5;A0A087WTF6;A0A087WX77;A0A087WV75;P13591-4;A0A087X1V2;A0A087WVU1;H7BYX6;A0A087WTE4;P13591-3;P13591-5;A0A087WTR3;A0A087WZS4	A0A087WWD4;P13591-1;P13591;A0A087WWJ5;A0A087WTF6;A0A087WX77;A0A087WV75;P13591-4;A0A087X1V2;A0A087WVU1;H7BYX6;A0A087WTE4;P13591-3;P13591-5	Neural cell adhesion molecule 1	NCAM1	6	6	6	8.8	8.8	8.8	97.344	0.0002736	10.678	6	86560000	2013000		0	0	0	0	0	0	0	0	0	0	0	2013000	0	0	0	0	0	0	0	0	0	0	0	0	0	0	0	0	0	0	0	75499000
123	A0A087WWF1;Q8WWX9	A0A087WWF1;Q8WWX9	Selenoprotein M	SELM	4	4	4	36.1	36.1	36.1	16.081	0.00030788	14.179	64	219730000	21973000		241010	0	2202800	721560	0	1616500	1273700	1049800	1167300	467750	1117600	517660	0	1068200	0	366200	411470	6387200	1780400	1584300	4578100	0	18607000	15707000	0	13577000	15488000	11860000	11110000	7430400	8909900	4886800
124	F8W8R3;A0A087WWF6;P49005;C9IZD2;C9J8Z7;C9JLE1;C9JHC7;H7C1B3	F8W8R3;A0A087WWF6;P49005;C9IZD2;C9J8Z7;C9JLE1;C9JHC7	DNA polymerase delta subunit 2	POLD2	5	5	5	15.8	15.8	15.8	49.612	0.00023375	7.2629	7	53599000	2436300		0	491030	0	301070	0	0	0	0	0	279490	0	911860	132390	0	0	0	0	0	114750	205750	0	10104000	0	8791900	0	0	0	0	0	0	0	12239000
125	A0A087WWK8;Q6DN90;Q6DN90-2	A0A087WWK8;Q6DN90;Q6DN90-2	IQ motif and SEC7 domain-containing protein 1	IQSEC1	5	5	3	4.8	4.8	3.5	124.48	0.00024795	8.4489	29	83333000	1366100		58928	0	0	36009	51477	72564	0	0	0	0	0	30850	255820	171400	56299	121910	104650	73761	264690	67754	8663600	0	0	4988500	7271500	4703300	0	0	0	0	0	5388800
126	A0A087WWL9	A0A087WWL9		HLA-C	10	1	0	36.3	4.9	0	36.534	0	168.38	68	1242900000	54040000		626910	0	7289500	8610400	2227800	0	614520	1042100	7133700	14367000	898570	2789000	2953300	0	0	2648500	683230	0	1246900	908270	11998000	0	97494000	105810000	35738000	0	11341000	31053000	81373000	195270000	14770000	30205000
127	A0A087WWM1;A0A087X2A4;P15941-4;P15941-3;P15941;P15941-2;A0A087WVJ0;P15941-7;P15941-17;P15941-11;P15941-8;B1AVQ7;A0A087X0L2;P15941-13;P15941-15;P15941-6;A0A087X061;A0A087WZZ6;Q7Z536;A6ZIE4;A6ZIE3;P15941-12;P15941-16;P15941-9;P15941-10;P15941-5	A0A087WWM1;A0A087X2A4;P15941-4;P15941-3;P15941;P15941-2;A0A087WVJ0;P15941-7;P15941-17;P15941-11;P15941-8;B1AVQ7	Mucin-1;Mucin-1 subunit alpha;Mucin-1 subunit beta	MUC1	7	7	7	46.5	46.5	46.5	123.01	0	319.71	106	1148700000	21272000		81001	288960	87889	0	492830	271210	0	50511	598760	0	123190	3910200	110420	4073700	14330	2314500	553700	8036500	263990	0	8019700	19185000	9982200	0	32707000	26881000	0	6495300	30445000	0	14925000	228480000
128	H0YMB3;H0YLV5;A0A087WWM4;F8WAN9;H0YNJ6;Q9P2T1-3;Q9P2T1;Q9P2T1-2;H0YLB8;H0YK13;H0YNS9;H0YK71;H0YN22;H0YMW6;H0YNH0	H0YMB3;H0YLV5;A0A087WWM4;F8WAN9;H0YNJ6;Q9P2T1-3;Q9P2T1;Q9P2T1-2;H0YLB8;H0YK13;H0YNS9;H0YK71	GMP reductase;GMP reductase 2	GMPR2	4	4	4	17.8	17.8	17.8	33.921	0	32.108	16	115680000	7711700		0	0	698530	0	424820	0	0	0	481610	856890	593810	520370	0	293890	0	0	0	1209700	2632100	0	0	0	15423000	0	12374000	0	0	0	9403100	16479000	15066000	14762000
129	A0A087WWM6;O43272;E7EQL6;O43272-2;O43272-1;C9JIW4;H7C363	A0A087WWM6;O43272;E7EQL6;O43272-2;O43272-1	Proline dehydrogenase 1, mitochondrial	PRODH	10	10	9	25.8	25.8	24.8	68.028	0	52.559	64	410110000	9537300		0	0	0	1617200	2929500	0	0	78129	837050	0	829790	492910	0	0	1193300	1276400	0	103120	179820	0	0	0	0	80192000	126390000	0	0	6895500	37453000	0	52068000	21849000
130	A0A087WWP4;Q96T37-4;Q96T37-2;Q96T37-3;Q96T37	A0A087WWP4;Q96T37-4;Q96T37-2;Q96T37-3;Q96T37	Putative RNA-binding protein 15	RBM15	12	12	11	16.3	16.3	15.5	102.13	0	25.34	98	430350000	7054900		717550	673100	188790	823180	253990	438320	269020	201120	51582	414780	295820	527580	315190	244690	424090	79249	0	432970	45925	657990	41273000	30976000	12648000	45640000	19883000	33062000	19955000	12840000	7814200	31899000	17677000	19888000
131	A0A087WWP8;Q5VWQ0;Q5VWQ0-4	A0A087WWP8;Q5VWQ0;Q5VWQ0-4	Round spermatid basic protein 1	RSBN1	2	2	2	3.4	3.4	3.4	84.975	0.0075326	2.5868	5	11480000	310270		0	0	0	0	0	82451	92357	0	0	0	0	0	0	0	0	0	61420	0	0	74046	0	0	0	0	0	2955300	0	0	0	0	0	0
132	A0A087WWS1;Q96FV9;R4GMN4;A0A087WY84;Q96FV9-2;R4GN58;J3KT14	A0A087WWS1;Q96FV9	THO complex subunit 1	THOC1	7	7	7	11.9	11.9	11.9	75.651	0.00028082	11.479	39	131050000	3276200		308300	484770	80794	159450	0	366170	0	122400	43390	0	0	542030	301030	69885	78055	0	0	0	183030	536900	10379000	15138000	7066900	5631800	0	20395000	0	7494900	5289500	0	0	15555000
133	F2Z329;A0A087WWU1;Q96Q45-2;Q96Q45;Q96Q45-5;Q96Q45-3	F2Z329;A0A087WWU1;Q96Q45-2;Q96Q45;Q96Q45-5;Q96Q45-3	Transmembrane protein 237	TMEM237	1	1	1	17.7	17.7	17.7	10.589	0.0098361	2.3878	2	8378200	1196900		561970	0	0	0	0	0	0	0	0	0	0	634920	0	0	0	0	0	0	0	0	4176900	0	0	0	0	0	0	0	0	0	0	3869800
134	A0A087WWU8;P06753-5;P06753-2;Q5VU59;P06753-4;P06753-3;P06753-6;D6R904;Q5VU61;P06753-7;D6RFM2	A0A087WWU8;P06753-5;P06753-2;Q5VU59;P06753-4;P06753-3;P06753-6;D6R904;Q5VU61	Tropomyosin alpha-3 chain	TPM3;DKFZp686J1372	18	13	8	49.3	37.4	18.9	26.42	0	323.31	901	40313000000	2015700000		132180000	154710000	124250000	117510000	82167000	127120000	97582000	90981000	86293000	82076000	148500000	119070000	77466000	97999000	64839000	83588000	58734000	88297000	78980000	103330000	1949500000	2829400000	2382800000	2306200000	1560600000	2614100000	2078600000	2114400000	1600500000	1728300000	2136900000	2051100000
135	A0A087WWW9;O95999	A0A087WWW9;O95999	B-cell lymphoma/leukemia 10	BCL10	3	3	3	17.9	17.9	17.9	18.073	0.00093756	3.7761	7	47969000	3997400		0	176360	0	1379200	0	0	170400	83498	860790	0	0	0	0	0	0	0	0	0	290530	1036600	0	4602600	0	11971000	0	0	0	3375600	10839000	0	0	0
136	A0A087WWY8	A0A087WWY8		CFAP99	1	1	1	1.1	1.1	1.1	74.944	0.0076936	2.5616	80	326110000	8581800		431410	272680	271700	516420	474030	728430	665850	491360	260110	709690	533350	353740	255540	227870	206270	197300	540900	449590	437460	558080	17011000	17619000	15642000	23447000	11930000	24063000	23541000	19115000	8383500	21954000	16199000	8767100
137	A0A087WX08;Q9UEY8-2;Q9UEY8	A0A087WX08;Q9UEY8-2;Q9UEY8	Gamma-adducin	ADD3	7	7	7	15.2	15.2	15.2	75.375	0	31.563	96	558520000	17454000		596800	0	323370	720090	1258800	772460	896430	1198600	1309500	1073800	490970	351760	0	1035700	325270	411620	123890	2994400	2033100	1537300	15257000	0	17962000	22983000	39920000	31366000	32497000	38139000	32918000	34634000	28546000	20236000
138	A0A087WX37;P13612;E7EP60	A0A087WX37;P13612	Integrin alpha-4	ITGA4	3	3	3	3.5	3.5	3.5	115.35	0.00079554	4.5958	14	72553000	1343600		21004	0	0	271360	110170	41105	66458	496400	129130	0	111500	34759	0	61677	0	0	0	0	0	0	5266500	0	0	12251000	8066500	8244000	9189300	20136000	10830000	0	9552600	3487500
139	A0A087WYF1;A0A087WX80;P24043	A0A087WYF1;A0A087WX80;P24043	Laminin subunit alpha-2	LAMA2	7	7	7	3.1	3.1	3.1	343.41	0.00025056	8.6545	12	47067000	243870		0	0	0	0	30202	0	0	56955	10462	0	0	81124	0	30115	0	0	0	35010	0	0	0	0	0	0	0	0	0	15088000	5092200	0	0	8702500
140	A0A087WX97;A0A087WTL4;Q9BXK5-4	A0A087WX97;A0A087WTL4;Q9BXK5-4	Bcl-2-like protein 13	BCL2L13	6	1	1	17.3	2.4	2.4	54.388	1	-2	1	88120000	3831300		0	0	0	0	0	0	0	0	0	0	0	0	0	0	0	3831300	0	0	0	0	0	0	0	0	0	0	0	0	0	0	0	0
141	A0A087WXC5;E7ESZ7;O95299;O95299-2;Q8N1B9;C9J6X0;H7C2W5;H7C1Y7;H7C2X4	A0A087WXC5;E7ESZ7;O95299;O95299-2	NADH dehydrogenase [ubiquinone] 1 alpha subcomplex subunit 10, mitochondrial	NDUFA10	7	7	7	24.5	24.5	24.5	40.836	0	172.44	159	2751400000	110060000		2638500	1177300	8588500	6973300	12940000	6632400	6416800	5642300	11306000	8575600	2128300	3288200	2539000	2519200	8989600	3220400	1142200	2661000	9710400	2968400	121500000	23883000	200800000	196940000	263240000	207270000	242620000	210310000	224700000	205370000	120680000	97821000
142	A0A087WXF0;P51608;P51608-2;A0A087X1U4;A0A087WVW7;B5MCB4	A0A087WXF0;P51608;P51608-2;A0A087X1U4	Methyl-CpG-binding protein 2	MECP2	15	15	15	32.4	32.4	32.4	54.83	0	78.856	194	2645600000	97985000		353570	1319400	3402700	5966700	3298900	4893600	8279900	6305900	4105200	3340900	5851500	1846000	2064600	9042800	3077400	4647700	9570300	11616000	7246300	1755000	13948000	61194000	118110000	174680000	131190000	170320000	233160000	189610000	138410000	120600000	192370000	60400000
143	A0A087WXI1;Q6NVY1;Q6NVY1-2;B8ZZZ0;B9A058;F8W8A6;H7C126;H7C400;H7BYI7;H7C1A5	A0A087WXI1;Q6NVY1;Q6NVY1-2	3-hydroxyisobutyryl-CoA hydrolase, mitochondrial	HIBCH	11	11	11	28.7	28.7	28.7	42.846	0	195.58	192	1891000000	72731000		26688000	3340400	3278400	2953000	1326100	1975400	2442800	1682000	1394100	2812000	3700300	2399100	1413500	2172000	1167200	753690	2003600	3430000	5819000	1980100	500280000	73474000	76982000	69404000	49185000	67047000	71321000	71622000	59603000	70667000	102440000	58380000
144	A0A087WXI2;Q9Y6R7;A0A087WUZ2	A0A087WXI2;Q9Y6R7;A0A087WUZ2	IgGFc-binding protein	FCGBP	6	6	6	2.6	2.6	2.6	445.21	0.00063613	5.5244	8	36464000	230780		0	0	0	0	0	0	0	0	0	0	0	0	55023	0	0	0	175760	0	0	0	0	0	0	0	0	0	0	0	0	0	0	0
145	A0A087WXI5;P12830;P12830-2;A0A087WX17;A0A087WU43;H3BNC6;H3BVI7;J3QKP1	A0A087WXI5;P12830;P12830-2;A0A087WX17;A0A087WU43;H3BNC6	Cadherin-1;E-Cad/CTF1;E-Cad/CTF2;E-Cad/CTF3	CDH1	10	10	10	15.1	15.1	15.1	100.03	0	169.75	191	1011300000	32622000		2113600	708100	1572700	993710	2446800	649360	220180	226650	971430	3158000	828550	1802800	1472700	1552000	1602500	868790	1939800	4106900	3047300	2340300	73945000	27429000	46245000	45845000	54720000	43797000	19374000	20396000	42650000	90724000	38290000	51113000
146	A6NEM1;A0A087WXJ1;A6NFL8;A0A087X1J3;A0A087X0T7;A0A087WVD5;A6NEM1-2;A6NI86;D6RB28;H0YKK7	A6NEM1;A0A087WXJ1;A6NFL8;A0A087X1J3;A0A087X0T7;A0A087WVD5;A6NEM1-2;A6NI86;D6RB28;H0YKK7	Golgin subfamily A member 6-like protein 9;Putative golgin subfamily A member 6-like protein 10;Putative golgin subfamily A member 6-like protein 18;Putative golgin subfamily A member 6-like protein 19	GOLGA6L9;GOLGA6L10;GOLGA6L18;GOLGA6L19	2	2	2	5.8	5.8	5.8	49.095	0.0099641	2.3742	3	17067000	742050		0	155530	0	0	0	0	0	0	0	0	298360	0	288160	0	0	0	0	0	0	0	0	0	0	0	0	0	0	0	0	0	8219900	0
147	H0Y8C9;H0Y8D6;J3QSS3;A0A087WXK5;Q9BZC7-2;Q9BZC7;Q9BZC7-3	H0Y8C9;H0Y8D6;J3QSS3;A0A087WXK5;Q9BZC7-2;Q9BZC7;Q9BZC7-3	ATP-binding cassette sub-family A member 2	ABCA2	2	2	2	1.9	1.9	1.9	118.13	1	-2	3	69511000	1511100		0	0	0	0	0	0	0	862370	0	0	0	0	0	0	0	0	0	0	648730	0	0	0	0	0	0	0	0	54706000	0	0	0	0
148	A0A087WXK9;Q15643;H0YJ97;H0YJI2	A0A087WXK9;Q15643;H0YJ97	Thyroid receptor-interacting protein 11	TRIP11	13	13	13	7.2	7.2	7.2	227.42	0.00029586	13.139	32	154230000	1093800		92855	149950	0	73865	112390	0	63844	30026	0	0	124960	185030	0	60244	21864	0	14327	35046	66345	63065	9752900	17056000	0	13478000	10002000	0	10383000	6990900	0	0	15303000	28041000
149	A0A087WXL1;P41439;P41439-3;A0A087WYI3	A0A087WXL1;P41439;P41439-3;A0A087WYI3	Folate receptor gamma	FOLR3	2	2	2	8.6	8.6	8.6	27.884	0.0064157	2.6598	2	4125800	294700		0	0	0	0	0	0	0	0	0	0	0	0	294700	0	0	0	0	0	0	0	0	0	0	0	0	0	0	0	0	0	0	0
150	A0A087WXL3;O75417	A0A087WXL3;O75417	DNA polymerase theta	POLQ	1	1	1	0.6	0.6	0.6	305.23	0.0072245	2.6154	18	139940000	880130		0	180770	53443	22216	42594	106770	0	0	0	71106	0	28071	94500	0	0	106660	0	0	0	173990	0	32281000	14418000	4766700	8435200	24460000	0	0	0	16457000	0	6694800
151	A0A087WXL6;B7Z879;Q9H270;A0A087X2J4	A0A087WXL6;B7Z879;Q9H270	Vacuolar protein sorting-associated protein 11 homolog	VPS11	13	13	13	14.3	14.3	14.3	107.81	0	24.039	94	404750000	6635200		180270	134210	647220	427450	438730	328500	175930	269120	451200	289070	137480	25327	285300	751750	193780	147230	883810	358780	374120	135970	13060000	14986000	22147000	23015000	22984000	22208000	23759000	24825000	24501000	20586000	17992000	5050000
152	A0A087WXL8;A0A075B6N8;A0A087WVW2;P01860	A0A087WXL8;A0A075B6N8;A0A087WVW2;P01860	Ig gamma-3 chain C region	IGHG3	17	8	6	41.8	26.7	21.3	56.889	0	323.31	533	8989700000	345760000		11342000	12840000	23863000	23509000	5614900	9464500	14676000	32685000	34021000	7221100	62894000	20789000	12962000	12701000	13052000	13095000	8814000	12216000	4709400	9286500	162550000	357290000	630550000	521810000	226670000	227120000	475330000	1018600000	700270000	242950000	1527600000	570720000
153	A0A087WXM0;Q01167-2;Q01167;I3L4U8;E9PPI7;Q01167-3	A0A087WXM0;Q01167-2;Q01167	Forkhead box protein K2	FOXK2	3	3	3	5.7	5.7	5.7	64.317	0.00080305	4.7111	8	70128000	1895300		106670	0	409380	0	0	388870	0	0	132360	265870	0	255230	0	336960	0	0	0	0	0	0	0	0	18343000	0	0	13718000	0	0	5873100	16549000	0	13548000
154	A0A087WXM6;J3QQT2;J3KRX5;P18621;P18621-3;J3QLC8;P18621-2;J3KRB3;A0A087WWH0;J3QS96;A0A087WY81;J3KSJ0	A0A087WXM6;J3QQT2;J3KRX5;P18621;P18621-3;J3QLC8;P18621-2;J3KRB3;A0A087WWH0;J3QS96	60S ribosomal protein L17	RPL17	7	7	7	45.6	45.6	45.6	19.586	0	323.31	726	12384000000	1032000000		47729000	56180000	61871000	64042000	61648000	49988000	52959000	36103000	51072000	21410000	65516000	78365000	35869000	54190000	54266000	44498000	24438000	53573000	45856000	72467000	632030000	513330000	592200000	653610000	704680000	793630000	727180000	704790000	778990000	420690000	687620000	775780000
155	A0A087WXP3;E9PEE8;P18564-2;P18564	A0A087WXP3;E9PEE8;P18564-2;P18564	Integrin beta;Integrin beta-6	ITGB6	3	3	3	4.5	4.5	4.5	75.849	0.00096693	4.2182	117	1645600000	44476000		1105800	2330600	3963900	1881800	3040100	1262100	2668100	1481400	2063800	864940	3569900	2790700	2805600	1473300	1609000	2793400	1657500	2493700	1593400	3027200	58688000	71291000	140070000	73583000	128860000	59196000	110890000	80442000	88362000	55198000	113300000	116820000
156	A0A087WXR2;F5H8G1;F5H1Z6;Q9Y365;F5H8H3;F5H0V7;F5GY11;H0YH17;H0YGA9;H0YFF3;F5GWK5;F5H5A8;F5H3G8;F5GY07;H0YGN8	A0A087WXR2;F5H8G1;F5H1Z6;Q9Y365;F5H8H3;F5H0V7;F5GY11;H0YH17;H0YGA9;H0YFF3	PCTP-like protein	STARD10	9	9	9	31.5	31.5	31.5	40.517	0	202.94	162	2200800000	129460000		415670	0	2181100	9827100	11395000	577110	2007700	4902000	5227200	18014000	12399000	0	26409000	4296700	7386300	3706500	4753900	2207900	12821000	932610	14483000	0	59867000	111070000	216860000	17983000	82800000	135440000	144760000	256860000	222590000	0
157	A0A087WXS7;O43681;K7ERW9	A0A087WXS7;O43681;K7ERW9	ATPase ASNA1	ASNA1	8	8	8	30.2	30.2	30.2	37.119	0	55.199	305	3980300000	248770000		23385000	24667000	10512000	10276000	7825400	12521000	6194800	9783600	11432000	12394000	14680000	10721000	15276000	11299000	8079100	7960100	7681900	9689900	12595000	21797000	378470000	379380000	178520000	220880000	153330000	225330000	131930000	203620000	232130000	241680000	216760000	168840000
158	E9PJN5;G3V4U9;A0A087WXY4;D3VVH9;A0A087X1A8;G3V3R7;F5H211;P54252-4;P54252-2;P54252;G3V2G2;S4R399;G3V526;G3V2G1;G3V3T6;G3V328;C9JQV6;P54252-5;P54252-3;G3V3A6;D3VVP3;D6R9I5;G3V4B1;G3V390;G3V3S5;G3V4F5;G3V4F4;G3V5H3	E9PJN5;G3V4U9;A0A087WXY4;D3VVH9;A0A087X1A8;G3V3R7;F5H211;P54252-4;P54252-2;P54252;G3V2G2;S4R399;G3V526;G3V2G1;G3V3T6;G3V328;C9JQV6;P54252-5;P54252-3	Ataxin-3	ATXN3	3	3	3	16.1	16.1	16.1	23.509	0.00062959	5.3776	15	76727000	7672700		0	671030	0	408390	0	0	0	0	0	0	0	1693800	590070	310470	0	513490	805640	607900	0	2071900	0	7184500	0	5783300	0	0	0	0	0	0	0	10648000
159	A0A087WXZ3;Q9Y5A9;Q9Y5A9-2;S4R3V3;S4R3J8	A0A087WXZ3;Q9Y5A9;Q9Y5A9-2;S4R3V3	YTH domain-containing family protein 2	YTHDF2	4	2	2	6.9	4	4	61.163	0.00024606	8.293	32	409100000	18595000		2380700	2020200	773450	1180400	288390	1666500	0	715910	876580	317280	1033500	724360	643740	0	1078400	478670	1075700	475150	321090	2545300	38516000	29962000	22380000	21976000	14682000	25996000	0	17455000	15343000	18438000	23717000	27785000
160	A0A087WY00;G3V394;F8WE88;F8W6H6;Q9Y4I1-2;Q9Y4I1;Q9Y4I1-3;E7ERV5;Q9UES5;O95317	A0A087WY00;G3V394;F8WE88;F8W6H6;Q9Y4I1-2;Q9Y4I1;Q9Y4I1-3	Unconventional myosin-Va	MYO5A	13	13	11	8	8	6.9	212.2	0	20.727	47	266690000	2299100		283840	247330	103390	233330	0	67460	18474	143860	193470	114090	50479	119420	147840	77356	4288.2	36236	0	0	365940	92249	21753000	26223000	12434000	41576000	0	9695700	7079000	13749000	19590000	12999000	5654100	7392400
161	A0A087WY09;Q15361	A0A087WY09;Q15361	Transcription termination factor 1	TTF1	1	1	1	2.8	2.8	2.8	45.622	1	-2	5	110430000	4601200		0	0	982950	0	0	996570	0	992580	762320	0	0	0	0	0	866730	0	0	0	0	0	0	0	25174000	0	0	31270000	0	32099000	21030000	0	0	0
162	A0A087WY43;P06493;A0A087WZZ9;E5RIU6;P06493-2;K7ELV5;G3V317	A0A087WY43;P06493;A0A087WZZ9;E5RIU6;P06493-2	Cyclin-dependent kinase 1	CDK1	13	13	11	48.8	48.8	42.5	34.55	0	135.55	302	6409600000	305220000		26572000	53486000	7462400	8395400	8941500	18092000	6549300	22709000	5896800	14247000	8543400	19568000	24610000	4747000	11844000	8401000	4385900	17220000	7243000	26303000	441950000	1079300000	131570000	120000000	178170000	305060000	115170000	240460000	118830000	206330000	89470000	343850000
163	A0A087WY55;Q9NP79;Q5TGM0;Q9NP79-2	A0A087WY55;Q9NP79	Vacuolar protein sorting-associated protein VTA1 homolog	VTA1	6	6	6	21.8	21.8	21.8	31.102	0.00030066	13.589	38	652480000	50191000		13818000	11483000	167510	266710	603110	945960	0	775150	336120	9737400	0	2024300	0	5773800	1357300	829290	0	1274400	798310	0	114050000	81835000	21844000	31832000	21312000	33016000	0	29268000	35946000	69034000	0	40982000
164	Q6ICJ4;A0A087WY67;P0CG30;P0CG29	Q6ICJ4;A0A087WY67;P0CG30;P0CG29	Glutathione S-transferase theta-2B;Glutathione S-transferase theta-2	Em:AP000351.3;GSTT2;GSTT2B	3	3	3	17	17	17	25.948	0.00022558	6.6168	10	34762000	2674000		0	0	0	0	0	0	0	0	0	258020	0	1579900	334870	0	0	0	0	155180	346050	0	0	0	0	0	0	0	0	0	0	7058000	0	13745000
165	A0A087WY71;E9PFW3;Q96CW1-2;Q96CW1;C9JJ47;C9JTK4;C9JJD3;C9JPV8;H7C4C3	A0A087WY71;E9PFW3;Q96CW1-2;Q96CW1;C9JJ47	AP-2 complex subunit mu	AP2M1	13	13	8	35	35	24	49.526	0	66.934	517	4233200000	151180000		4050200	11348000	8855100	7320500	9835400	6358300	6568000	4984400	7078900	7194500	10665000	7690500	11112000	5136600	6961800	7326900	2538900	8771700	8684600	8702700	210750000	320380000	268040000	261000000	262830000	218710000	251990000	235150000	214490000	263580000	227160000	189320000
166	A0A087WY82;Q9Y624;Q9Y624-2	A0A087WY82;Q9Y624	Junctional adhesion molecule A	F11R	3	3	3	15.4	15.4	15.4	30.197	0.00026767	10.097	118	1042400000	65153000		4868500	5915200	2979300	2738500	1809500	4453300	1667700	3814700	2852700	1434200	3748300	6836000	3373300	2504500	3007900	819290	1270800	2109100	2553500	6396700	70359000	84009000	65930000	39349000	38116000	76938000	35710000	70411000	57617000	35071000	49308000	83650000
167	D6RAW0;D6RFM0;D6RAH7;H9KV45;A0A087WY85;P62837-2;P62837;P61077;P61077-2;P61077-3	D6RAW0;D6RFM0;D6RAH7;H9KV45;A0A087WY85;P62837-2;P62837;P61077;P61077-2;P61077-3	Ubiquitin-conjugating enzyme E2 D2;Ubiquitin-conjugating enzyme E2 D3	UBE2D3;UBE2D2	2	2	1	40.3	40.3	15.3	8.2133	0.001449	3.3473	53	1553100000	517700000		18440000	33496000	26465000	24730000	24739000	38078000	17000000	20127000	29936000	42947000	24116000	33391000	33946000	28979000	34777000	5251800	17599000	14917000	22926000	25841000	104670000	158720000	105070000	117770000	129330000	136870000	79857000	92169000	128350000	124960000	90735000	149700000
168	A0A087WY88;Q8N5M9	A0A087WY88;Q8N5M9	Protein jagunal homolog 1	JAGN1	2	2	2	13.3	13.3	13.3	20.791	0.00023159	7.0949	35	220150000	31450000		1219600	0	2393800	1474700	2308300	1584600	858700	2044700	1285500	0	1463500	3586100	2626000	2195100	1454200	1823000	2262800	1399500	0	1469300	15517000	0	20357000	13697000	16358000	15657000	13521000	21101000	15367000	0	12987000	34183000
169	A0A087WYC5;A0A087WSX2	A0A087WYC5		IGHG1	19	3	2	46.3	5.5	2.7	52.426	0	40.063	30	653880000	26155000		968880	0	4377200	3604700	0	0	429820	7527100	4765900	920310	1119800	0	697630	1391300	0	0	0	352410	0	0	31354000	0	104870000	79764000	0	0	17973000	164490000	53494000	21074000	26854000	0
170	A0A087WYD6;Q03519;Q03519-2	A0A087WYD6;Q03519;Q03519-2	Antigen peptide transporter 2	TAP2	13	13	1	19.8	19.8	1.6	77.596	0	167.67	571	8015900000	235760000		4426100	34733000	19809000	20879000	2484600	24860000	8063700	17038000	22633000	15731000	17101000	9463900	11084000	10534000	6194300	1856700	0	631070	4922400	3316300	212290000	1197200000	692210000	726810000	200510000	1002500000	376620000	768600000	918390000	625660000	641850000	370010000
171	A0A087WYE1	A0A087WYE1		IGHG1	20	20	2	54.1	54.1	8.6	52.109	0	323.31	3987	169510000000	7705200000		315890000	354000000	623390000	609910000	137210000	210480000	529350000	950930000	1224100000	186690000	618220000	248380000	426020000	293630000	183530000	253570000	64917000	133730000	150780000	190370000	6918800000	7221800000	13905000000	16331000000	3636900000	4794800000	13672000000	21577000000	25632000000	4653400000	11891000000	5274300000
172	A0A087WYE8;A6NJS3	A0A087WYE8;A6NJS3	Putative V-set and immunoglobulin domain-containing-like protein IGHV1OR21-1	IGHV1OR21-1	1	1	1	12.8	12.8	12.8	13.023	0.001276	3.4159	6	11224000	2244700		0	0	0	2244700	0	0	0	0	0	0	0	0	0	0	0	0	0	0	0	0	0	0	0	6971800	0	0	0	0	0	0	0	0
173	A0A087WYF6;E7ESD2;A0A096LPC5;Q9Y4E1-5;Q9Y4E1-6;Q9Y4E1-2;Q9Y4E1;Q9Y4E1-4;Q641Q2-2;Q641Q2;J3KP36;F8W7U3;Q5SNT6;Q9Y4E1-3;F5GY39;Q5SRD0;Q5T1D7;B1AP61	A0A087WYF6;E7ESD2;A0A096LPC5;Q9Y4E1-5;Q9Y4E1-6;Q9Y4E1-2;Q9Y4E1;Q9Y4E1-4;Q641Q2-2;Q641Q2;J3KP36;F8W7U3;Q5SNT6;Q9Y4E1-3	WASH complex subunit FAM21C;WASH complex subunit FAM21A;WASH complex subunit FAM21B	FAM21A;FAM21C;FAM21B	9	9	9	12	12	12	136.57	0	19.304	39	265570000	3963700		405190	98499	183180	161920	41294	441170	174510	193760	0	402580	0	104600	310670	30389	425320	70691	167440	240260	338660	173630	11636000	15948000	11492000	18143000	15020000	21178000	15751000	14888000	0	24658000	0	7980100
174	A0A087WYF7;Q6UXV4;A0A087WUX8	A0A087WYF7;Q6UXV4;A0A087WUX8	MICOS complex subunit MIC27	APOOL	6	6	6	34	34	34	29.205	0.00028727	12.244	19	99866000	6241600		446690	303230	0	732900	355430	0	0	0	448130	365320	159690	505500	0	245920	409150	325610	957230	396610	406380	183830	6192600	7914700	0	9222600	12204000	0	0	0	7353500	10735000	3647500	4819200
175	A0A087WYJ9;A0A075B6N9;P01871;P01871-2;P04220	A0A087WYJ9;A0A075B6N9;P01871;P01871-2;P04220	Ig mu chain C region;Ig mu heavy chain disease protein	IGHM	19	2	2	37.7	2.7	2.7	65.7	1	-2	104	2011800000	64896000		574460	2108900	4320600	3955600	1007900	1154900	693650	18853000	14884000	1122200	5361000	413720	2132900	3465500	488900	753120	1394900	722970	663510	824360	31973000	32373000	104530000	86192000	29626000	26933000	25265000	408280000	397460000	23718000	88851000	18250000
176	G3V1R5;A0A087WYK8;B1AKJ5;O43847;O43847-2;H0Y5G9;F5H7V1	G3V1R5;A0A087WYK8;B1AKJ5;O43847;O43847-2;H0Y5G9;F5H7V1	Nardilysin	NRD1	11	11	11	11.6	11.6	11.6	125.12	0	20.597	87	403750000	8239800		379620	1487400	341880	516880	433240	530730	449140	83311	482610	306540	469300	823890	303090	130280	271080	80643	187150	64830	311460	586790	19846000	63162000	16811000	22339000	17756000	21257000	22024000	8917300	27504000	21697000	25147000	33843000
177	G3V4A5;A0A087WYL7;O75586;O75586-2	G3V4A5;A0A087WYL7;O75586;O75586-2	Mediator of RNA polymerase II transcription subunit 6	MED6	2	2	2	4.4	4.4	4.4	28.723	0.0099657	2.3747	10	14890000	1145400		172380	326300	0	0	116810	0	0	0	0	0	0	108250	93683	0	0	0	0	99489	0	228450	2908500	1633800	0	0	2087700	0	0	0	0	0	0	1457100
178	E7EWX6;A0A087WYM3;Q8IXJ6-4;Q8IXJ6-2;Q8IXJ6-3;Q8IXJ6;F8WCF4;C9JZQ0;B5MCS1;Q8IXJ6-5;F8WF57;F8WDM4;C9JR33;C9J3U7	E7EWX6;A0A087WYM3;Q8IXJ6-4;Q8IXJ6-2;Q8IXJ6-3;Q8IXJ6;F8WCF4;C9JZQ0;B5MCS1;Q8IXJ6-5	NAD-dependent protein deacetylase sirtuin-2	SIRT2	3	3	3	15.6	15.6	15.6	27.143	0.00027086	10.431	33	223840000	13167000		608420	619190	395510	2786300	1113400	645790	303700	483050	207410	272540	254170	1016500	667980	670970	215750	307810	325560	747480	422500	1102800	8339500	7856900	10010000	53533000	11341000	7862600	8291800	9648300	4448100	7245200	5753000	7295600
179	A0A087WYN9;Q7Z478;H0Y8L1	A0A087WYN9;Q7Z478	ATP-dependent RNA helicase DHX29	DHX29	11	11	11	9.4	9.4	9.4	155.29	0	17.546	48	415280000	5064400		326650	325810	341920	169640	280480	456080	180480	88455	166550	47926	169310	0	964460	174790	269900	55936	213050	64780	245280	522840	24795000	28097000	27805000	23409000	21296000	25904000	18339000	17840000	19873000	0	16348000	0
180	A0A087WYP2;Q8IZQ5;H0YE28;H3BV83	A0A087WYP2;Q8IZQ5;H0YE28	Selenoprotein H	C11orf31;SELH	7	7	7	37.2	37.2	37.2	13.303	0	24.143	119	1268900000	181270000		2146700	2474100	2724400	9000300	4324200	18258000	9466400	10050000	6331000	11055000	8371800	23137000	6992200	11485000	1233100	8312700	8864000	8696900	9195900	19150000	62779000	42349000	45542000	58753000	34608000	120150000	75598000	94585000	52967000	65073000	57109000	150180000
181	A0A087WYR0;P09132;A0A087WWU9	A0A087WYR0;P09132;A0A087WWU9	Signal recognition particle 19 kDa protein	SRP19	2	2	2	21.7	21.7	21.7	13.654	0.0007965	4.6204	32	220690000	31528000		985320	1121400	2515400	1019800	1510500	2023500	2238600	4134100	2309500	2198200	2887800	0	2728600	184310	1737900	0	0	0	3227500	705070	16653000	13038000	22098000	7380700	22351000	29103000	24754000	28458000	34211000	23651000	13576000	0
182	A0A087WYR3;O43399;O43399-5;O43399-7;A0A087WZ51	A0A087WYR3;O43399;O43399-5;O43399-7;A0A087WZ51	Tumor protein D54	TPD52L2	9	9	1	45.9	45.9	5.9	23.764	0	323.31	378	4985000000	293240000		11052000	14331000	19849000	17952000	12171000	12749000	11438000	21731000	20521000	14710000	14563000	15005000	13154000	17754000	10254000	9190200	7930100	10256000	17443000	21182000	231390000	264970000	344660000	333990000	216920000	241210000	272560000	459540000	370900000	285690000	249440000	302100000
183	A0A087WYR4;A0A087WZW9;P01712;P01709	A0A087WYR4		IGLL5	6	6	1	33.2	33.2	3.4	24.83	0	323.31	885	28888000000	2888800000		91771000	96569000	284030000	231050000	58418000	88772000	211290000	266080000	436600000	61719000	323500000	102570000	139320000	88930000	76839000	85905000	27772000	80182000	42162000	95315000	1117900000	960120000	2916400000	2064200000	665840000	1066600000	2867000000	3697400000	4761900000	664860000	2568800000	871210000
184	A0A087WYS1;E7EUC7;Q16851;C9JQU9;C9J6Q0	A0A087WYS1;E7EUC7;Q16851	UTP--glucose-1-phosphate uridylyltransferase	UGP2	17	1	1	36.6	3	3	56.967	0.00096209	4.152	7	45662000	1473000		99236	0	0	0	0	0	0	826880	0	0	0	0	0	0	0	0	0	0	0	546870	3875800	0	0	0	0	0	0	21840000	0	0	0	0
185	A0A087WYS3;H7C4X9;Q9ULU4-3;Q9ULU4-6;Q9ULU4-17;Q9ULU4-23;Q9ULU4-8;Q9ULU4-21;Q9ULU4-14;Q9ULU4-12;Q9ULU4-22;Q9ULU4-16;Q9ULU4-9;Q9ULU4-5;Q9ULU4-20;Q9ULU4;Q9ULU4-13;Q9ULU4-10;Q9ULU4-11;Q9ULU4-7;Q9ULU4-19;A0A087WV57;Q9ULU4-4;Q9ULU4-15;Q9ULU4-18;Q9ULU4-2	A0A087WYS3;H7C4X9;Q9ULU4-3;Q9ULU4-6;Q9ULU4-17;Q9ULU4-23;Q9ULU4-8;Q9ULU4-21;Q9ULU4-14;Q9ULU4-12;Q9ULU4-22;Q9ULU4-16;Q9ULU4-9;Q9ULU4-5;Q9ULU4-20;Q9ULU4;Q9ULU4-13;Q9ULU4-10;Q9ULU4-11;Q9ULU4-7;Q9ULU4-19;A0A087WV57;Q9ULU4-4;Q9ULU4-15;Q9ULU4-18;Q9ULU4-2	Protein kinase C-binding protein 1	ZMYND8	5	5	5	5.2	5.2	5.2	121.25	0.00082085	5.0158	16	28772000	405240		61506	0	0	0	0	26143	0	18715	0	0	0	43719	76067	0	0	0	103600	22986	22763	29740	2241600	0	0	0	0	2557500	0	2506600	0	0	0	2081300
186	A0A087WYT3;Q15185-4;Q15185;Q15185-3;B4DDC6;Q15185-2	A0A087WYT3;Q15185-4;Q15185;Q15185-3	Prostaglandin E synthase 3	PTGES3	5	5	5	34.8	34.8	34.8	19.155	0.00022779	6.7647	110	1388500000	154270000		5748300	10416000	9165800	5878600	7257000	6024500	4468100	6593900	6203300	7564200	4564500	12877000	15379000	8656200	4248200	6370400	5734500	8615800	7490800	11018000	67250000	77862000	92726000	55262000	75342000	82619000	68533000	104660000	84519000	87238000	33488000	153120000
187	A0A087WYU1;Q9Y5X1	A0A087WYU1;Q9Y5X1	Sorting nexin;Sorting nexin-9	SNX9	10	10	10	21.4	21.4	21.4	66.476	0	146.47	200	1385200000	49471000		1808600	2281800	1308600	3894200	2948500	1750200	2957400	1747500	2459300	2376200	2229200	609370	2464300	2108400	2345500	3678800	2891700	3472000	4526600	1612700	52260000	49020000	57345000	80576000	81418000	62368000	95844000	83779000	87619000	74717000	93262000	33602000
188	A0A087WYU2;Q96S19-3;Q96S19-5;Q96S19;H3BS73;H3BNB2;Q96S19-2;Q96S19-6;Q96S19-4;H3BRT2;H3BQ55;H3BNT3;H3BMF3	A0A087WYU2;Q96S19-3;Q96S19-5;Q96S19;H3BS73;H3BNB2;Q96S19-2;Q96S19-6;Q96S19-4;H3BRT2	UPF0585 protein C16orf13	C16orf13	5	5	5	33.2	33.2	33.2	20.428	0.00029638	13.172	43	148130000	12344000		0	0	843520	279350	718840	777860	577010	939210	1126100	277020	177540	0	785390	2531800	0	783280	329660	545760	1284100	367420	0	0	11297000	8436800	8693900	7485900	8203900	13078000	18407000	6516500	5803300	0
189	A0A087WYV8;P35556;D6RJI3;P35556-2;D6REJ2	A0A087WYV8;P35556;D6RJI3;P35556-2	Fibrillin-2	FBN2	12	8	8	4.9	3.8	3.8	314.67	0.00031368	14.851	8	69602000	483340		0	0	0	0	0	0	0	0	0	0	0	418620	0	0	0	0	0	64720	0	0	0	0	0	0	0	0	0	0	0	0	0	55040000
190	A0A087WYY1;Q9Y646;E5RH35;E5RJZ7;E5RJP8;E5RJA8	A0A087WYY1;Q9Y646;E5RH35;E5RJZ7;E5RJP8;E5RJA8	Carboxypeptidase Q	CPQ	6	6	6	16.9	16.9	16.9	59.744	0	58.049	57	358220000	13778000		1795300	1167700	498130	247530	192190	0	59979	98857	384840	0	0	3880900	576360	452660	86847	413510	0	584870	242820	3095300	45727000	26441000	15907000	9138800	8928700	0	4584300	5027400	9695300	0	0	93197000
191	A0A087WZ13;E9PAU2;Q8IY67-2;Q8IY67;K7EKR9;Q8IY67-3	A0A087WZ13;E9PAU2;Q8IY67-2;Q8IY67	Ribonucleoprotein PTB-binding 1	RAVER1	13	13	13	25.3	25.3	25.3	77.843	0	57.767	203	2029200000	63413000		3274500	6051300	4095600	5458300	2034200	5035500	1297800	3153100	1927200	4523900	3876500	3508400	3937400	2575400	989270	1411600	2434700	1040800	2424000	4363400	117800000	173310000	111440000	126680000	87469000	135660000	89086000	116840000	100280000	145200000	146140000	111770000
192	A0A087X0J3;A0A087WZ15;E9PDI2;P40123-2;P40123;B7Z385;P40123-3;F8WDB9	A0A087X0J3;A0A087WZ15;E9PDI2;P40123-2;P40123;B7Z385;P40123-3	Adenylyl cyclase-associated protein;Adenylyl cyclase-associated protein 2	CAP2	4	3	3	10.2	8.1	8.1	43.53	0.00029815	13.349	16	177570000	6829700		0	0	0	0	0	0	0	0	0	0	0	449610	1079200	380170	0	365200	837700	1274200	1492500	951170	0	0	0	0	0	0	0	0	0	0	0	17504000
193	A0A087WZ32;A0A087X038;A8K727;Q9HB19;E5RHB5	A0A087WZ32;A0A087X038;A8K727;Q9HB19;E5RHB5	Pleckstrin homology domain-containing family A member 2	PLEKHA2	2	2	2	5.6	5.6	5.6	41.21	0.0012778	3.4255	21	49735000	1912900		0	0	121320	224920	123850	211760	135780	0	145470	0	110150	166300	0	184180	68058	0	85209	78064	257840	0	0	0	0	5406200	3174600	5461700	3702000	0	5226000	0	4024600	4532100
194	A0A087WZ40;Q14244-2;Q14244-6;Q14244-4;Q14244;Q14244-7;Q14244-5;Q14244-3	A0A087WZ40;Q14244-2;Q14244-6;Q14244-4;Q14244;Q14244-7;Q14244-5;Q14244-3	Ensconsin	MAP7	5	5	5	6.8	6.8	6.8	87.817	0.00023821	7.6363	29	228200000	5851200		1698600	912570	148100	140010	646370	0	0	0	46007	260890	54517	78027	11143	440840	753000	102780	257830	0	160520	140050	31730000	39318000	9838000	8960600	27765000	0	0	0	11198000	14014000	8014400	13856000
195	H0YCW6;A0A087WZ62;Q9H6U8-2;Q9H6U8-4;Q9H6U8;Q9H6U8-3	H0YCW6;A0A087WZ62;Q9H6U8-2;Q9H6U8-4;Q9H6U8;Q9H6U8-3	Alpha-1,2-mannosyltransferase ALG9	ALG9	4	4	4	28.5	28.5	28.5	24.198	0.00022701	6.708	22	92406000	7108200		318550	0	0	0	0	625010	405580	2082500	0	0	168020	0	549060	1016900	0	218790	473150	0	1250600	0	15775000	0	0	0	0	9950000	11169000	19246000	0	0	7876400	0
196	A0A087WZB5;Q9HBI1-3;Q9HBI1;Q9HBI1-2;B0QYP8	A0A087WZB5;Q9HBI1-3;Q9HBI1;Q9HBI1-2	Beta-parvin	PARVB	3	1	1	12.1	4.8	4.8	33.257	0.0078216	2.5282	6	26734000	1909600		0	0	191430	489680	0	355990	0	282810	0	0	0	252010	0	0	0	0	0	0	0	337660	0	0	2940600	5958000	0	4828100	0	4787100	0	0	0	2572000
197	A0A087WZE4;P02549-2;P02549;V9GY79	A0A087WZE4;P02549-2;P02549	Spectrin alpha chain, erythrocytic 1	SPTA1	26	26	26	12.1	12.1	12.1	281.11	0	39.952	98	685860000	4182100		1471600	650810	0	2944.8	188790	94562	133420	21236	0	109540	264640	0	482820	225700	196130	0	180640	24811	43492	90935	262540000	96680000	0	2416500	31717000	24175000	19726000	3784000	0	21898000	34588000	0
198	A0A087WZE9;Q15651-2;P05204;Q15651	A0A087WZE9;Q15651-2;P05204;Q15651	High mobility group nucleosome-binding domain-containing protein 3;Non-histone chromosomal protein HMG-17	HMGN3;HMGN2	1	1	1	10	10	10	13.956	0.0064168	2.6618	30	4328400000	618340000		79041000	6187200	11604000	14359000	0	23505000	0	23975000	4342100	15106000	0	42510000	9434500	7133700	113470000	41151000	45188000	0	27830000	153500000	387110000	49031000	224550000	202640000	0	309620000	0	331710000	45402000	212680000	0	231510000
199	A0A087WZG4;M0R150;Q6ZSZ5-2;Q6ZSZ5;M0QZS0	A0A087WZG4;M0R150;Q6ZSZ5-2;Q6ZSZ5;M0QZS0	Rho guanine nucleotide exchange factor 18	ARHGEF18	5	5	5	6	6	6	116.32	0.00043545	5.9677	26	242870000	4187500		181690	183820	92717	177550	0	295540	458910	472070	49640	78107	121290	1496900	149390	116320	44281	0	48185	86293	40599	94196	15032000	19856000	12755000	14055000	0	13500000	12231000	19188000	13323000	12976000	18498000	10798000
200	A0A087WZH7;P29966	A0A087WZH7;P29966	Myristoylated alanine-rich C-kinase substrate	MARCKS	7	7	7	38.2	38.2	38.2	31.595	0	104.94	169	6825900000	401520000		15599000	31421000	25588000	24101000	19495000	15639000	19364000	15715000	28170000	24139000	34317000	25406000	13742000	16780000	15364000	15951000	9955600	22938000	11869000	15966000	307490000	555100000	434130000	440510000	334140000	342480000	408100000	377830000	524720000	408490000	547220000	405440000
201	A0A087WZH9	A0A087WZH9		IGKV1D-33	2	1	0	31.5	14.8	0	11.842	0	276.82	90	899490000	224870000		10415000	2279200	3738900	26650000	3886200	4844200	15017000	15177000	75943000	1839900	18875000	6363000	29681000	2734300	1715300	2585300	0	1422400	1705500	0	36181000	6318000	12581000	71304000	17000000	16355000	48860000	55916000	215230000	8295000	54359000	22565000
202	D6REQ6;D6RHI9;A0A087WZM2;O00584;H0YAE9;A0A087WWI1;O00584-2;Q07343-4;Q07343-2;Q07343-3;Q07343	D6REQ6;D6RHI9;A0A087WZM2;O00584;H0YAE9	Ribonuclease T2	RNASET2	7	7	7	29.4	29.4	29.4	25.308	0	16.936	72	770600000	48162000		19220000	1325400	785330	1932800	1375200	1209700	678550	851580	3117800	690790	2369300	2317400	1255800	2875600	812480	1024000	827050	3165400	562880	1764900	304190000	23703000	15295000	25144000	30350000	22405000	9318600	12257000	68080000	10217000	19391000	40940000
203	A0A087WZN1;O43837;A0A087X2E5;O43837-2;O43837-3	A0A087WZN1;O43837;A0A087X2E5;O43837-2;O43837-3	Isocitrate dehydrogenase [NAD] subunit, mitochondrial;Isocitrate dehydrogenase [NAD] subunit beta, mitochondrial	IDH3B	10	10	10	28.4	28.4	28.4	42.41	0	23.621	113	997930000	43388000		1993900	774030	418690	1856300	1807900	4975700	3030500	4131600	5504200	2259700	1161900	1977300	2168600	2285600	985760	887530	1652100	710740	4544800	261370	56760000	39775000	21973000	57322000	78565000	109140000	60482000	87932000	147650000	58500000	70858000	66299000
204	A0A087WZP7;Q86WG5;H0YD05;Q86WG5-3;H0Y767;H0Y5W8	A0A087WZP7;Q86WG5;H0YD05;Q86WG5-3	Myotubularin-related protein 13	SBF2	4	3	3	2.6	2.1	2.1	203.14	0.00079793	4.648	11	53735000	559740		327590	24974	31123	0	21371	0	25674	0	0	0	0	0	0	0	0	0	19560	89996	19453	0	0	4020600	4472500	0	3545900	0	5950700	0	0	0	0	0
205	A0A087WZP8;P49662-2;P49662;E9PMT1;P51878-3	A0A087WZP8;P49662-2;P49662;E9PMT1	Caspase;Caspase-4;Caspase-4 subunit 1;Caspase-4 subunit 2	CASP4	4	4	3	10.3	10.3	7.9	37.909	0.0012748	3.3937	16	54523000	2478300		0	0	423470	355810	328090	232610	0	0	367190	0	417390	0	109690	0	0	0	0	0	244070	0	0	0	0	5927800	6274100	6773300	0	0	6631200	0	11135000	0
206	F5H125;H0YG94;A0A087X0T8;A0A087X105;A0A087WZW4;A0A087X1W8;A0A087WZR6;X5DQS5;Q9BY67-2;Q9BY67-5;Q9BY67;Q9BY67-4;Q9BY67-3	F5H125;H0YG94;A0A087X0T8;A0A087X105;A0A087WZW4;A0A087X1W8;A0A087WZR6;X5DQS5;Q9BY67-2;Q9BY67-5;Q9BY67;Q9BY67-4;Q9BY67-3	Cell adhesion molecule 1	CADM1	1	1	1	7.1	7.1	7.1	20.514	0	58.494	18	60044000	5003600		263890	0	263690	0	0	0	0	328420	165220	235250	0	1549800	222860	0	0	542480	231710	563370	237080	399880	3842300	0	3529900	0	0	0	0	4796200	2368300	2255300	0	14518000
207	A0A087WZR9	A0A087WZR9	Pyrroline-5-carboxylate reductase	PYCR2	4	1	1	16.6	4.7	4.7	33.637	1	-2	1	0	0		0	0	0	0	0	0	0	0	0	0	0	0	0	0	0	0	0	0	0	0	0	0	0	0	0	0	0	0	0	0	0	0
208	A0A087X1Q1;A0A087WZU8;P04637-7;P04637-4;P04637;A0A087WXZ1;A0A087WT22;E7ESS1;J3KP33;P04637-8;P04637-9;P04637-5;P04637-6;P04637-2;P04637-3	A0A087X1Q1;A0A087WZU8;P04637-7;P04637-4;P04637;A0A087WXZ1;A0A087WT22;E7ESS1;J3KP33;P04637-8;P04637-9;P04637-5;P04637-6;P04637-2;P04637-3	Cellular tumor antigen p53	TP53	2	2	2	12	12	12	26.569	0.0014469	3.3354	4	16935000	940810		118780	0	0	0	0	0	0	0	0	0	0	0	0	0	0	0	0	0	0	822030	2138000	0	0	0	0	0	0	0	0	0	0	0
209	A0A087WZV0;O43314-2;O43314;H0Y9S9;K7EPT7;D6RFG4;H0Y9M0;K7ENU7;A0A087WWN8;D6RBU4	A0A087WZV0;O43314-2;O43314;H0Y9S9	Inositol hexakisphosphate and diphosphoinositol-pentakisphosphate kinase 2	PPIP5K2	4	4	4	4.4	4.4	4.4	144.36	0.00023912	7.7126	4	9682200	129100		0	0	0	0	0	0	0	0	0	19654	0	0	39091	0	0	0	0	0	70350	0	0	0	0	0	0	0	0	0	0	0	0	0
210	D6R9P3;D6RD18;D6RBZ0;A0A087WZV1;Q99729-3;Q99729-2;Q99729-4;Q99729	D6R9P3;D6RD18;D6RBZ0;A0A087WZV1;Q99729-3;Q99729-2;Q99729-4;Q99729	Heterogeneous nuclear ribonucleoprotein A/B	HNRNPAB	9	9	9	29.6	29.6	29.6	30.302	0	323.31	446	6882800000	491630000		56323000	21318000	31682000	24026000	21433000	43745000	18984000	18896000	14337000	24524000	19513000	41298000	19202000	22394000	23890000	15134000	17368000	14802000	16444000	26317000	847450000	327200000	390130000	372990000	368680000	636590000	300220000	291060000	291190000	372700000	321050000	485910000
211	A0A087WZW8;A0A087WUS2;P04433	A0A087WZW8		IGKV3-11	10	10	3	49.8	49.8	12.9	25.6	0	323.31	3181	49122000000	4093500000		129390000	352150000	248210000	393270000	83818000	129620000	272570000	490300000	339950000	100640000	371770000	140260000	312050000	180770000	95585000	87234000	49206000	132660000	82834000	101180000	1805500000	2033000000	3585300000	4055700000	1146700000	1453100000	3500500000	6013700000	5256200000	1199200000	3411500000	1616600000
212	A0A087WZX0;Q86UU0-3;Q86UU0-4;Q86UU0-2;Q86UU0	A0A087WZX0;Q86UU0-3;Q86UU0-4;Q86UU0-2;Q86UU0	B-cell CLL/lymphoma 9-like protein	BCL9L	3	3	3	2.7	2.7	2.7	153.09	0.0062808	2.7063	7	25978000	472330		0	0	0	0	37040	232560	0	0	0	0	0	42118	0	0	132710	0	0	0	0	27901	0	0	0	0	3526100	5822900	0	0	0	0	0	5348800
213	A0A087X010	A0A087X010		IGHG1	18	2	2	47.6	5.8	5.8	50.822	0	145.33	37	122150000	5552200		469430	0	3830800	153600	0	0	463130	0	258410	0	194940	0	181850	0	0	0	0	0	0	0	8792500	0	83711000	7604500	0	0	14144000	0	9155000	0	7058400	0
214	A0A087X020;Q9Y3A5;F8WE72	A0A087X020;Q9Y3A5	Ribosome maturation protein SBDS	SBDS	10	10	10	38.4	38.4	38.4	28.864	0	46.799	252	2640700000	155340000		9557300	11997000	4866100	5364000	7795800	8909800	6565000	4722300	6001500	11217000	7567600	9567400	8895600	6223000	1701300	7333200	6953600	7289300	6366500	16442000	167410000	160250000	148220000	111010000	186560000	175200000	151910000	131430000	138620000	197840000	123370000	159480000
215	A0A087X054;Q9Y4L1;E9PJ21;A0A087WWI4;K7EQK2;J3KTF1;J3QL06;Q9BST8;J3QQH7;J3QLE9;A0A087X214;A0A087WW13;D3DSV6;Q9BXT5	A0A087X054;Q9Y4L1;E9PJ21;A0A087WWI4;K7EQK2	Hypoxia up-regulated protein 1	HYOU1	33	33	15	42.5	42.5	17.2	104.78	0	323.31	1269	21322000000	394860000		23808000	10109000	33158000	22672000	13492000	14411000	18294000	32661000	36411000	19751000	23299000	34243000	11290000	12854000	28129000	8062100	8015300	8769800	15888000	19542000	1327300000	787850000	1391500000	1223500000	1138200000	1033200000	1163500000	1799800000	1902000000	1207700000	1336700000	1518700000
216	A0A087X080;Q15413-3;Q15413-2;Q15413	A0A087X080;Q15413-3;Q15413-2;Q15413	Ryanodine receptor 3	RYR3	2	2	2	0.5	0.5	0.5	552.46	0.0078477	2.551	68	1892000000	7007500		366670	289640	943350	167970	155850	102250	632040	1051000	86420	124410	242080	229860	559650	69112	124170	60732	285670	1261800	38958	215890	139710000	123620000	91036000	111820000	120880000	76836000	78966000	89927000	54192000	110780000	113650000	97201000
217	U3KPT7;A0A087X2J6;H0Y627;A0A087X0B7;H7C3C7;Q5SQN1-3;Q5SQN1-4;Q5SQN1-2;Q5SQN1	U3KPT7;A0A087X2J6;H0Y627;A0A087X0B7;H7C3C7;Q5SQN1-3;Q5SQN1-4;Q5SQN1-2;Q5SQN1	Synaptosomal-associated protein 47	SNAP47	2	2	2	9.5	9.5	9.5	24.907	0.0070612	2.6203	3	10540000	585570		0	0	0	0	0	0	0	0	0	0	0	351040	0	0	90445	0	0	144080	0	0	0	0	0	0	0	0	0	0	0	0	0	2800300
218	A0A087X0I6;Q9P0L2;Q9P0L2-2;Q9P0L2-3	A0A087X0I6;Q9P0L2;Q9P0L2-2;Q9P0L2-3	Serine/threonine-protein kinase MARK1	MARK1	4	1	1	5.3	2.3	2.3	89.089	0.0067454	2.6509	1	5361200	109410		0	0	0	0	0	0	0	0	0	0	0	109410	0	0	0	0	0	0	0	0	0	0	0	0	0	0	0	0	0	0	0	4214600
219	A0A087X0K0;P39059	A0A087X0K0;P39059	Collagen alpha-1(XV) chain;Restin;Restin-2;Restin-3;Restin-4	COL15A1	12	12	12	11.5	11.5	11.5	140.06	0	97.011	336	2717500000	54351000		1271000	2666200	2097400	4837000	3393100	2250400	948030	4623000	1951500	1169200	4288700	1891100	6136400	2333800	1645300	514380	1622600	1509800	2624100	6578100	77474000	152990000	137740000	246300000	172940000	166000000	95350000	233690000	126500000	99388000	168500000	115470000
220	A0A087X0K6;F8WBA3;Q15139	A0A087X0K6;F8WBA3;Q15139	Serine/threonine-protein kinase;Serine/threonine-protein kinase D1	PRKD1	2	2	2	3.3	3.3	3.3	92.274	0.0028434	3.1773	3	9283200	265230		0	0	0	0	0	0	0	0	0	60006	0	141600	0	0	0	0	0	0	63626	0	0	0	0	0	0	0	0	0	0	0	0	4694800
221	A0A087X0K9;G5E9E7;Q07157-2;G3V1L9;Q07157;H0Y3R8;H0YLT6	A0A087X0K9;G5E9E7;Q07157-2;G3V1L9;Q07157	Tight junction protein ZO-1	TJP1	18	18	15	13.8	13.8	11.8	187.85	0	48.791	228	1327500000	12764000		388580	651550	357300	676660	997730	380940	452610	138770	230500	200030	436170	901300	682960	1453000	518470	846380	531980	1743500	621850	554080	56456000	69657000	47828000	62618000	75180000	63260000	86101000	49063000	47524000	37288000	112500000	65825000
222	A0A087X0M4;Q9BWU0;A0A087WWF4;H7C256	A0A087X0M4;Q9BWU0;A0A087WWF4	Kanadaptin	SLC4A1AP	7	7	7	12.3	12.3	12.3	82.89	0	20.051	34	304970000	6223800		450950	1263900	226000	130140	74438	1055000	152780	164690	136810	97580	343080	1118500	123180	330180	142970	118550	0	140110	0	154990	13996000	25164000	7079400	20007000	7055500	54890000	9395300	12880000	8193400	12073000	12567000	36501000
223	A0A087X0N5	A0A087X0N5			3	3	2	46.4	46.4	27.8	10.494	0	323.31	268	2819700000	563940000		26866000	12306000	34776000	43077000	7317000	7482100	61056000	92614000	73419000	7375800	72638000	12871000	40516000	20082000	12901000	7496300	5900000	8176800	5798200	11271000	84381000	54951000	134640000	170340000	38206000	35250000	311740000	323390000	162210000	36052000	171140000	34855000
224	A0A087X0P6;A0A075B6S2	A0A087X0P6;A0A075B6S2		IGKV2D-29	4	3	2	57.8	45.1	38.2	11.192	0.0045439	3.0099	9	41028000	5861200		0	0	809040	314720	518390	0	1253000	0	0	0	1873300	0	0	0	0	1092700	0	0	0	0	0	0	10558000	0	6963700	0	13243000	0	0	0	9735600	0
225	A0A087X0Q1;Q7Z739;A0A024R7W5;A0A087WY31;A0A087X0C3;S4R373	A0A087X0Q1;Q7Z739;A0A024R7W5;A0A087WY31	YTH domain-containing family protein 3	YTHDF3	7	7	5	14.4	14.4	11.7	63.674	0	25.387	87	596930000	25953000		1931100	2886500	2279600	690280	1287800	790480	380340	583500	1172200	1022000	862740	1682000	773080	1547900	1352400	588310	814370	439660	651530	4217700	59531000	57039000	41647000	25780000	35000000	23142000	17228000	21924000	21435000	40119000	26233000	45124000
226	A0A087X0Q9;Q9BVL4	A0A087X0Q9;Q9BVL4	Selenoprotein O	SELO	5	5	5	8.8	8.8	8.8	73.338	0.00022805	6.7976	8	57352000	1550000		65904	0	265050	0	0	0	333700	0	0	0	0	392960	411220	0	0	0	0	0	81211	0	0	0	10084000	0	0	0	15373000	0	0	0	0	0
227	A0A087X0R6;Q9UMY4-2;Q9UMY4;Q9UMY4-3	A0A087X0R6;Q9UMY4-2;Q9UMY4;Q9UMY4-3	Sorting nexin-12	SNX12	8	6	6	34.9	30.8	30.8	19.825	0	16.054	179	1904600000	158710000		4875700	10681000	8628900	7596000	6544900	12400000	2448700	6313900	7420700	7896800	8355500	9313400	11429000	7115700	6304300	6056100	5034000	8763000	6021000	15515000	122100000	114060000	106890000	101740000	84915000	151130000	87101000	105470000	102400000	100590000	118590000	129080000
228	A0A087X0S5;P12109	A0A087X0S5;P12109	Collagen alpha-1(VI) chain	COL6A1	37	37	37	38.1	38.1	38.1	108.34	0	323.31	4887	242810000000	3916200000		62369000	197160000	87265000	105960000	222320000	206810000	262170000	176150000	190260000	188090000	259960000	54660000	156490000	238340000	180280000	155800000	205010000	328070000	250480000	388570000	4615900000	11828000000	5774400000	7520700000	13202000000	12268000000	16533000000	11837000000	9632200000	14034000000	11991000000	3294500000
229	A0A087X0V5;P29728-2;P29728;F8W1C5;P29728-3	A0A087X0V5;P29728-2;P29728	2-5-oligoadenylate synthase 2	OAS2	18	18	18	28.4	28.4	28.4	83.234	0	47.767	282	2233300000	57263000		58393	10466000	4470100	3933500	1280400	9351100	1092800	1872600	5927200	4660300	6598000	313190	1666400	3280600	387630	194550	421720	0	1204000	84657	3677300	327900000	196260000	168660000	80777000	379360000	72359000	114950000	236110000	195920000	238180000	18105000
230	A0A087X0W7;Q86TX2;G3V4F2;A0A087WT95;P49753;P49753-2	A0A087X0W7;Q86TX2;G3V4F2;A0A087WT95;P49753;P49753-2	Acyl-coenzyme A thioesterase 1;Acyl-coenzyme A thioesterase 2, mitochondrial	ACOT2;ACOT1	11	11	11	27.6	27.6	27.6	46.292	0	27.479	123	1905100000	70560000		1848600	4839200	2888500	3919800	6725000	2973400	3440200	4253400	3048500	2269200	3695900	7591300	1899700	3046400	4677600	1188300	2896100	4416300	3185100	1757800	56068000	129450000	74121000	109570000	167290000	86526000	127000000	136490000	108620000	83171000	121820000	139870000
231	A0A087X0W9;Q8N6M0;Q8N6M0-2	A0A087X0W9;Q8N6M0;Q8N6M0-2	OTU domain-containing protein 6B	OTUD6B	3	3	3	14.2	14.2	14.2	37.325	0	21.837	24	128540000	8569500		1121000	972310	358940	0	0	930800	216440	180550	0	1846900	0	1009700	250200	228760	0	0	460880	0	0	993060	17412000	14778000	5346700	0	0	15529000	5869700	4677600	0	20813000	0	14249000
232	A0A087X0Y7;P21854	A0A087X0Y7;P21854	B-cell differentiation antigen CD72	CD72	1	1	1	3.6	3.6	3.6	40.146	0.00706	2.6181	3	10189000	536250		0	0	0	330060	0	0	0	118630	0	0	0	0	87562	0	0	0	0	0	0	0	0	0	0	5709300	0	0	0	4282500	0	0	0	0
233	J3KN36;A0A087X117;Q5JPE7-2;Q15155;P69849;Q5JPE7;A0A087WW46;Q5JPE7-3;A0A087WTD5;H3BUC9;H3BPS9;I3L0Q6;H3BTW1	J3KN36;A0A087X117;Q5JPE7-2;Q15155;P69849;Q5JPE7;A0A087WW46;Q5JPE7-3	Nodal modulator 2;Nodal modulator 1;Nodal modulator 3	NOMO3;NOMO1;NOMO2	21	21	21	23.2	23.2	23.2	139.38	0	78.082	292	2287500000	31336000		2108500	1087500	1845200	2363100	2522400	1751000	1900600	1969800	2275000	782330	1577100	1187700	1623800	1109500	1828400	371710	964820	783070	1911900	1372600	171820000	94222000	121820000	137790000	167030000	136030000	154780000	167830000	159210000	94048000	120460000	95864000
234	A0A087X130;A0A075B6H7;A0A087WT11;P04434	A0A087X130		IGKC	9	3	0	49.8	13	0	25.136	0	196.96	203	8456900000	845690000		10532000	69982000	36799000	71624000	16622000	41994000	93728000	77821000	153480000	20529000	56162000	17413000	62092000	47025000	15018000	8109800	6989000	15306000	974900	23491000	206760000	867640000	501240000	915830000	177920000	687460000	1823700000	1448900000	1116400000	252850000	665140000	260010000
235	A0A087X165;Q9C0H9-5;A0A087WU33	A0A087X165;Q9C0H9-5;A0A087WU33	SRC kinase signaling inhibitor 1	SRCIN1	10	10	2	13.9	13.9	2.5	130.46	0	15.992	25	74159000	904380		0	0	453760	0	48521	0	0	0	37042	226120	0	0	0	54595	0	0	0	25914	58426	0	0	0	54938000	0	5931400	0	0	0	5580800	8872800	0	0
236	S4R418;A0A087X188;Q9UBW5-2;Q9UBW5;F5H0W4;S4R3J0	S4R418;A0A087X188;Q9UBW5-2;Q9UBW5;F5H0W4	Bridging integrator 2	BIN2	6	6	6	19	19	19	58.913	0.00031827	15.254	50	853530000	29432000		1985800	253080	1473300	4436600	85903	3240800	250320	5547000	3640900	2951800	841770	106060	3280500	625950	169420	0	0	0	420560	122220	30344000	17485000	78621000	162760000	11039000	116190000	16741000	214950000	125190000	50897000	75442000	12889000
237	A0A087X1C7	A0A087X1C7		IGHG1	17	1	0	46.5	4.5	0	50.488	0	27.053	9	51017000	2429400		0	0	159490	1500600	0	0	279620	0	265030	0	0	0	224660	0	0	0	0	0	0	0	0	0	7459400	30801000	0	0	13779000	0	12120000	0	0	0
238	A0A087X1E4;P53365-2;P53365-3;P53365;E9PRV8	A0A087X1E4;P53365-2;P53365-3;P53365	Arfaptin-2	ARFIP2	9	9	9	29.4	29.4	29.4	41.595	0	47.684	89	643820000	24762000		775620	634930	974590	3661200	260600	0	815710	2904700	576380	372120	719370	879110	2063800	1557300	4216800	309660	798170	1194800	1755600	291970	21683000	23452000	28126000	71518000	17981000	0	37097000	73129000	8300600	22901000	26032000	47844000
239	A0A087X1G7;O60613	A0A087X1G7;O60613	15 kDa selenoprotein	SEP15	2	2	2	13.4	13.4	13.4	17.942	0.00078355	4.3983	28	65576000	7286300		324780	296780	357500	572200	351030	228150	0	1150800	1048700	329380	390700	472300	312270	622070	0	0	257830	0	249060	322680	3917200	4163100	3739400	7291900	4781800	3597700	0	4835100	6036200	4484300	5644500	5396200
240	A0A087X1J7;P22352;H0YBE4;E5RG32;H0YC19	A0A087X1J7;P22352;H0YBE4	Glutathione peroxidase;Glutathione peroxidase 3	GPX3	8	8	8	35.1	35.1	35.1	25.402	0	31.655	229	1722300000	143530000		2073300	5222500	7211500	7151100	7983300	4725400	9011700	6008700	14933000	3958200	20409000	1498200	5937800	10403000	5343900	8217800	5186200	9591700	2501000	6158900	37271000	77617000	104770000	98948000	86599000	73729000	102710000	96894000	154420000	62619000	143920000	23794000
241	A0A087X1K6;Q9Y2Y9	A0A087X1K6;Q9Y2Y9	Krueppel-like factor 13	KLF13	1	1	1	5.9	5.9	5.9	31.225	0.00091525	3.4699	1	2739700	130460		130460	0	0	0	0	0	0	0	0	0	0	0	0	0	0	0	0	0	0	0	2699700	0	0	0	0	0	0	0	0	0	0	0
242	A0A087X1N2;Q03701;C9J9W7	A0A087X1N2;Q03701	CCAAT/enhancer-binding protein zeta	CEBPZ	11	11	11	12	12	12	114.16	0	16.155	83	366930000	7056300		425150	1161400	231150	338720	219770	1337600	0	81977	21622	91325	576630	810440	377060	47935	341080	0	0	39659	108170	846660	28710000	49907000	14739000	21443000	16054000	56395000	0	6721300	2925800	11247000	32672000	41630000
243	A0A087X1N3;O75818-2;O75818;F8WC38;X6RLL4	A0A087X1N3;O75818-2;O75818;F8WC38;X6RLL4	Ribonuclease P protein subunit p40	RPP40	2	2	2	5.6	5.6	5.6	36.783	0.00092166	3.5358	9	142010000	7889200		0	274130	2799400	0	0	0	0	897900	0	0	2562400	0	88689	739760	129660	0	0	0	0	397210	0	4215200	0	0	0	0	0	0	0	0	0	0
244	H7BYR4;F8W8P5;C9IYE1;A0A087X1P3;Q86UW7-3;Q86UW7-2;Q86UW7;H0Y8B5	H7BYR4;F8W8P5;C9IYE1;A0A087X1P3;Q86UW7-3;Q86UW7-2;Q86UW7;H0Y8B5	Calcium-dependent secretion activator 2	CADPS2	2	2	2	2.8	2.8	2.8	102.95	0.0016202	3.295	2	2630200	49627		0	0	0	0	0	0	0	0	0	49627	0	0	0	0	0	0	0	0	0	0	0	0	0	0	0	0	0	0	0	3636000	0	0
245	A0A087X1S3	A0A087X1S3		HUWE1	7	2	2	30	6.5	6.5	23.944	1	-2	2	15739000	1573900		1573900	0	0	0	0	0	0	0	0	0	0	0	0	0	0	0	0	0	0	0	15739000	0	0	0	0	0	0	0	0	0	0	0
246	A0A087X1S7;P09326;P09326-2	A0A087X1S7;P09326;P09326-2	CD48 antigen	CD48	3	3	3	14.3	14.3	14.3	28.855	0.0012755	3.4056	15	174650000	12475000		842900	0	1040700	1726500	0	2268500	937290	1490400	1376000	712240	1244200	0	0	836030	0	0	0	0	0	0	13785000	0	13008000	20257000	0	28747000	16698000	28515000	24297000	9839800	15540000	0
247	A0A087X1T7;H0YM81;E7EX88;P16112-2;P16112;E7ENV9;P16112-3;Q6PID9;H0YK70	A0A087X1T7;H0YM81;E7EX88;P16112-2;P16112;E7ENV9;P16112-3;Q6PID9	Aggrecan core protein;Aggrecan core protein 2	ACAN	12	12	12	6	6	6	255.58	0	17.166	13	176970000	3470000		0	0	0	0	89758	0	0	0	0	0	0	3380200	0	0	0	0	0	0	0	0	0	0	0	0	0	0	0	0	0	0	0	159160000
248	A0A087X1U3;Q9H788-2;Q9H788	A0A087X1U3;Q9H788-2;Q9H788	SH2 domain-containing protein 4A	SH2D4A	2	2	2	9.8	9.8	9.8	33.859	0.00061983	5.1058	2	41080000	2567500		0	0	0	0	0	0	0	0	0	0	0	0	0	0	2567500	0	0	0	0	0	0	0	0	0	0	0	0	0	0	0	0	0
249	A0A087X1U6;A0A075B730	A0A087X1U6;A0A075B730		EPPK1	87	81	6	50	43.7	1.9	555.65	0	323.31	906	7517100000	24093000		1186400	3351500	317020	139310	3424500	26224	18807	14691	1839400	812540	1342900	507780	290510	357150	2359400	6637000	177790	580740	399840	309830	484090000	1015800000	153820000	76278000	1185000000	10512000	12426000	4245900	690940000	313630000	554600000	223230000
250	A0A087X1V3;O15164-2;O15164	A0A087X1V3;O15164-2;O15164	Transcription intermediary factor 1-alpha	TRIM24	4	4	4	4.2	4.2	4.2	113.05	0.00081021	4.8449	13	41058000	641520		97332	146270	0	0	0	32985	0	0	0	68537	0	39163	113980	0	80711	0	0	0	25854	36695	5427600	6884100	0	0	0	4985700	0	0	0	7883200	0	0
251	A0A087X1V9;A0A075B6P5;P01617	A0A087X1V9;A0A075B6P5;P01617	Ig kappa chain V-II region TEW	IGKC;IGKV2D-28	4	4	2	57.8	57.8	38.2	11.043	0	124.22	234	7219200000	1203200000		55842000	48881000	68518000	172670000	15854000	30029000	73522000	231080000	96359000	15925000	78666000	29918000	129020000	36165000	13548000	23833000	15844000	33138000	11937000	22452000	352020000	262070000	394330000	971810000	101140000	201600000	490150000	1288600000	514290000	94226000	336730000	158240000
252	A0A087X1Z1;Q96RT8-2;Q96RT8	A0A087X1Z1;Q96RT8-2;Q96RT8	Gamma-tubulin complex component 5	TUBGCP5	1	1	1	0.9	0.9	0.9	118.59	1	-2	1	962890	14589		0	0	0	0	0	14589	0	0	0	0	0	0	0	0	0	0	0	0	0	0	0	0	0	0	0	1327500	0	0	0	0	0	0
253	A0A087X1Z3;Q9UL46;H0YM70;H0YKU2	A0A087X1Z3;Q9UL46;H0YM70	Proteasome activator complex subunit 2	PSME2	7	7	7	29.5	29.5	29.5	29.126	0	323.31	370	13260000000	697910000		36180000	16434000	89557000	37147000	17263000	39925000	28792000	59764000	94032000	74403000	30781000	32789000	19063000	32633000	12767000	10978000	5650900	12524000	26069000	21156000	609820000	439030000	1265800000	846940000	493410000	844900000	636820000	1045400000	1526200000	1593400000	698980000	710440000
254	A0A087X207;A0A087X2J1;Q9H6U6-2;Q9H6U6-7;Q9H6U6;Q9H6U6-3;Q9H6U6-8;K7ESE9;Q9H6U6-6	A0A087X207;A0A087X2J1;Q9H6U6-2;Q9H6U6-7;Q9H6U6;Q9H6U6-3;Q9H6U6-8;K7ESE9;Q9H6U6-6	Breast carcinoma-amplified sequence 3	BCAS3	4	4	4	6.2	6.2	6.2	77.265	0.00081218	4.8845	7	29971000	881510		0	0	0	0	78632	0	0	0	86100	0	0	0	626970	0	0	0	89811	0	0	0	0	0	0	0	0	0	0	0	8285200	0	0	0
255	A0A087X232;P09871;F8WCZ6;H0Y5D1;B5MCV4;F5H7T4	A0A087X232;P09871;F8WCZ6	Complement C1s subcomponent;Complement C1s subcomponent heavy chain;Complement C1s subcomponent light chain	C1S	13	13	13	22.6	22.6	22.6	75.905	0	30.631	128	983150000	28090000		573330	3775800	1214000	850960	805970	1347600	1137900	516490	1768700	758640	2270200	435420	4774000	689040	254700	1167100	570660	2499400	780410	1899800	23973000	127010000	33419000	46978000	60891000	55264000	54090000	30781000	50547000	41179000	63318000	18964000
256	H7C2D3;C9JM20;A0A087X239;Q6PCB5-2;Q6PCB5	H7C2D3;C9JM20;A0A087X239;Q6PCB5-2;Q6PCB5	Round spermatid basic protein 1-like protein	RSBN1L	1	1	1	7.3	7.3	7.3	20.225	1	-2	1	8836200	803290		0	0	0	0	0	0	0	0	0	0	0	0	0	803290	0	0	0	0	0	0	0	0	0	0	0	0	0	0	0	0	0	0
257	A0A087X256;Q2M389;Q2M389-2;F8W1W1;F8VYH7	A0A087X256;Q2M389;Q2M389-2	WASH complex subunit 7	KIAA1033	13	13	13	13	13	13	136.5	0	41.904	252	1095800000	15011000		491770	553930	492720	1102800	914450	859150	534200	490340	1190500	705720	643280	389720	1080600	1429000	517560	402070	319220	1344300	783580	765670	56472000	57488000	59514000	81102000	62929000	66121000	60895000	72419000	76319000	61681000	54015000	38163000
258	A0A087X279;P09913	A0A087X279;P09913	Interferon-induced protein with tetratricopeptide repeats 2	IFIT2	9	9	9	21.3	21.3	21.3	55.984	0	79.341	80	705800000	20759000		0	6549700	1062300	652430	903610	6574900	250340	0	831900	414330	974350	364560	797100	828840	0	0	0	298670	113700	142140	0	194480000	36958000	27375000	25718000	193770000	19168000	0	42009000	22537000	37949000	11741000
259	A0A087X2C0;A0A075B7F0	A0A087X2C0		IGHM	19	17	0	39.5	35.7	0	64.106	0	323.31	1481	43659000000	1323000000		25148000	60920000	161350000	80291000	17789000	50477000	12185000	184290000	45822000	39376000	172740000	44455000	150310000	23337000	52252000	36489000	32713000	23691000	22515000	86854000	825440000	1825300000	5526600000	2720500000	678570000	1776000000	704150000	6809500000	1744700000	1471000000	4892100000	1449700000
260	A0A087X2D5;Q9BRJ2;A0A087WU62	A0A087X2D5;Q9BRJ2;A0A087WU62	39S ribosomal protein L45, mitochondrial	MRPL45	7	7	7	23.5	23.5	23.5	35.29	0	27.559	77	605560000	27526000		5155300	726690	1777600	1812100	4110200	1291000	558340	474450	204330	982380	1708000	1515900	809020	1567900	1539300	0	0	225770	1179400	1887700	80669000	31423000	59693000	46049000	73892000	34250000	15755000	22784000	15507000	39776000	45076000	40431000
261	A0A087X2D8;O60271-4;O60271-2;O60271;O60271-9;O60271-5;O60271-3;E9PFH7;A0A087WYG2;Q9UPT6;H0YBE9;H0Y981;D6RHI8;H0YBS5;Q9UPT6-2	A0A087X2D8;O60271-4;O60271-2;O60271;O60271-9;O60271-5;O60271-3	C-Jun-amino-terminal kinase-interacting protein 4	SPAG9	18	18	18	17.1	17.1	17.1	145.17	0	75.629	188	1211600000	15736000		883870	639630	890040	853070	2740900	505590	348680	645470	415740	1055700	576650	1787300	951770	545580	184580	134450	361760	836130	496840	881950	64606000	58271000	86409000	64266000	180660000	55041000	62514000	76063000	41932000	84497000	45946000	103490000
262	A0A087X2E2;P31997	A0A087X2E2;P31997	Carcinoembryonic antigen-related cell adhesion molecule 8	CEACAM8	3	2	2	12.5	9.9	9.9	37.528	0.0040323	3.0355	4	13851000	865700		0	0	0	0	0	0	0	0	0	0	0	0	605440	0	0	0	0	0	0	260260	0	0	0	0	0	0	0	0	0	0	0	0
263	F1T0B3;A0A087X2G1;Q92499;Q92499-3;Q92499-2	F1T0B3;A0A087X2G1;Q92499;Q92499-3;Q92499-2	ATP-dependent RNA helicase DDX1	DDX1	24	24	24	44.2	44.2	44.2	73.915	0	149.33	646	8527900000	193820000		9447900	7889800	9823100	13366000	10462000	11299000	8414700	8889600	9017300	9362200	9138500	13690000	10228000	9032300	8888000	5450200	5406700	10860000	11889000	11260000	459670000	482010000	392230000	582850000	413550000	505870000	447770000	478270000	399480000	475040000	536800000	610520000
264	A0A087X2H1;Q9ULT8;G3V4V5;H0YJP0;H0YJD4;A0A087WVU6	A0A087X2H1;Q9ULT8;G3V4V5	E3 ubiquitin-protein ligase HECTD1	HECTD1	9	9	9	4.5	4.5	4.5	289.63	0.00030202	13.715	45	432660000	2943300		457940	117630	0	78176	29766	0	0	96136	463400	305380	24408	163120	950810	20789	29617	0	0	56659	87932	61521	22678000	20781000	0	20542000	19638000	0	0	28406000	45783000	64810000	9632800	16247000
265	A0A087X2I1;P62333;H0YJC0;H0YJS8;H0YJX2;H0YJE9;H0YJT1	A0A087X2I1;P62333;H0YJC0	26S protease regulatory subunit 10B	PSMC6	15	15	15	45.9	45.9	45.9	45.796	0	154.46	361	3607300000	128830000		6450300	9461200	5697900	3932000	6065900	6455800	4952000	5864800	5509500	5726000	7858400	9310900	11956000	8980700	3634400	3845800	1824300	5925200	7523400	7858000	163420000	238730000	172340000	179100000	192230000	193070000	171490000	213480000	187170000	211560000	203970000	261760000
266	CON__Q14525;A0A087X2I6;Q14525;CON__Q14532;Q14532;G3V1C2;CON__Q6IFU5;Q6A162;K7EQH6	CON__Q14525;A0A087X2I6;Q14525	Keratin, type I cuticular Ha3-II	KRT33B	7	2	2	14.4	3	3	46.213	0.0008222	5.0301	6	72897000	2513700		0	0	0	0	0	0	0	0	0	0	0	0	119940	0	0	0	1686300	0	0	707490	0	0	0	0	0	0	0	0	0	0	0	0
267	A0A088AWN3;Q9BZ29-3;Q9BZ29-5;Q9BZ29;Q9BZ29-4;Q9BZ29-6;Q5JUD3;H7BZ79;H0Y3S1;Q5JUD8;X6RGR3	A0A088AWN3;Q9BZ29-3;Q9BZ29-5;Q9BZ29;Q9BZ29-4;Q9BZ29-6	Dedicator of cytokinesis protein 9	DOCK9	8	7	6	4.4	3.9	3.6	237.75	0.00025853	9.2855	22	75896000	622100		19223	0	0	12989	10646	23454	36289	101480	0	0	31928	82655	63080	48639	0	0	37012	0	71802	82896	0	0	0	7535400	4909800	4737700	7215900	5913300	0	0	5829400	8559100
268	A0A096LNH6;Q14185	A0A096LNH6;Q14185	Dedicator of cytokinesis protein 1	DOCK1	13	12	11	8.6	8.3	7.8	217.75	0	16.945	37	113190000	935490		0	24289	0	12614	65092	14997	0	0	21749	0	71449	40177	12463	75383	0	49146	82146	171780	277750	16460	0	7091400	0	3847300	9227900	3784000	0	0	2617600	0	6313300	6627000
269	A0A096LNU0;D6REY2;P23508;P23508-2	A0A096LNU0;D6REY2;P23508;P23508-2	Colorectal mutant cancer protein	MCC	1	1	1	2	2	2	79.867	0.0093735	2.4095	11	42451000	1088500		0	0	46812	101080	44039	72530	70852	96113	76833	44766	0	0	127970	0	0	0	98805	157910	150780	0	0	0	2379100	4134100	1991300	3374400	3790500	4314500	3228800	2331900	0	0
270	A0A096LNV3;A0A096LP02;Q9Y508-2;Q9Y508;A0A096LNT1;A0A096LNN8;A0A096LPF9	A0A096LNV3;A0A096LP02;Q9Y508-2;Q9Y508;A0A096LNT1;A0A096LNN8;A0A096LPF9	E3 ubiquitin-protein ligase RNF114	RNF114	2	2	2	16.5	16.5	16.5	20.885	0.00021988	6.1288	7	38899000	2431200		205290	798860	0	0	0	920630	0	0	0	219550	0	0	286850	0	0	0	0	0	0	0	7207300	10213000	0	0	0	10722000	0	0	0	6623200	0	0
271	A0A096LNX8	A0A096LNX8		SCARF2	1	1	1	1.6	1.6	1.6	92.383	0.0079774	2.5118	1	4931000	123280		0	0	0	0	0	0	0	0	0	0	0	0	0	0	0	0	0	123280	0	0	0	0	0	0	0	0	0	0	0	0	0	0
272	A0A096LP25;Q6ZSR9;A0A096LNZ0	A0A096LP25;Q6ZSR9;A0A096LNZ0	Uncharacterized protein FLJ45252	AAK1	4	4	4	13.1	13.1	13.1	54.448	0.00026247	9.6765	31	118370000	4932100		76923	437040	553750	306760	307830	290290	327990	243290	325320	305100	491240	93746	541870	73711	0	271670	0	0	285600	0	8418500	8098200	11246000	8241400	8374100	8292200	12271000	9463800	9763600	8635400	11714000	8495300
273	A0A096LP75;C4AMC7;Q6VEQ5;A0A096LNU2;A0A096LP26;A8K0Z3;H3BV49;A8MWX3	A0A096LP75;C4AMC7;Q6VEQ5;A0A096LNU2;A0A096LP26	Putative WAS protein family homolog 3;WAS protein family homolog 2	WASH3P;WASH2P	5	5	2	15.7	15.7	6	50.073	0	18.514	39	207840000	9897200		926320	996240	134510	521500	664600	792280	0	104560	507420	376340	0	131400	860220	854250	0	302160	320730	838930	1039200	526510	14224000	14989000	11917000	14931000	13704000	14955000	0	10488000	12745000	9590400	0	8321800
274	A0A096LP81;A0A096LP94;F5H446;Q9Y5E2;Q9Y5E5;Q9Y5E4;Q9Y5E6;Q9UN67;Q9UN66	A0A096LP81;A0A096LP94;F5H446;Q9Y5E2;Q9Y5E5;Q9Y5E4;Q9Y5E6;Q9UN67;Q9UN66	Protocadherin beta-7;Protocadherin beta-4;Protocadherin beta-5;Protocadherin beta-3;Protocadherin beta-10;Protocadherin beta-8	PCDHB16;PCDHB5;PCDHB3;PCDHB7;PCDHB4;PCDHB10;PCDHB8	1	1	1	5.9	5.9	5.9	24.105	0.0078294	2.5315	2	3961200	440130		0	0	0	0	0	0	0	0	0	0	0	440130	0	0	0	0	0	0	0	0	0	0	0	0	0	0	0	0	0	0	0	3079900
275	A0A096LPI6;P30042;A0A096LNH5;H7C1F6;P30042-2;H7C2G3;A0A096LP73;F2Z2Q0;H7BYH1;A0A096LNJ1;A0A096LP12	A0A096LPI6;P30042;A0A096LNH5;H7C1F6;P30042-2;H7C2G3	ES1 protein homolog, mitochondrial	C21orf33	9	8	8	53.8	48.3	48.3	25.64	0	82.076	77	532760000	33298000		3032500	334460	859070	1614000	4032700	2226700	9043700	1185800	136900	1065000	1116500	1247700	0	1184400	479240	259030	756470	1490500	1575000	1658000	41496000	14017000	17122000	25550000	52404000	30795000	117610000	25274000	5670600	23284000	18346000	23963000
276	A0A5E8;Q99501;Q99501-3;Q99501-2;Q99501-4	A0A5E8;Q99501	GAS2-like protein 1	GAS2L1	3	3	3	5.7	5.7	5.7	72.688	0.00095822	4.1038	5	6895000	160350		0	0	0	105590	0	0	0	26341	0	0	0	28415	0	0	0	0	0	0	0	0	0	0	0	2810000	0	0	0	2271300	0	0	0	1562400
277	A0AV96;B7Z8Z7;A0AV96-2;D6R9D6;D6RBS9;D6REZ6;D6R9M7;D6RBP6;D6RA49;D6RFL5;D6RCT1;Q5T0W7;F8W9F8;Q8TBY0-2;Q8TBY0-3;Q9NQ94-5;Q8TBY0;Q9NQ94-6;Q9NQ94-3;Q9NQ94-2;Q9NQ94-4;Q9NQ94	A0AV96;B7Z8Z7;A0AV96-2;D6R9D6;D6RBS9;D6REZ6	RNA-binding protein 47	RBM47	11	11	11	24.8	24.8	24.8	64.098	0	24.531	144	965080000	35744000		1363000	1361200	1243600	3567800	1956800	801310	723590	1716900	1716300	2905600	2190200	658040	4057200	2284000	2570700	138030	1392400	1684200	2270600	1142300	39654000	33734000	41195000	64162000	59232000	36484000	45338000	64100000	52844000	81054000	46890000	22841000
278	A0AVT1;A0AVT1-2;H0Y8S8;A0AVT1-4;A0AVT1-3;H0Y9U5	A0AVT1;A0AVT1-2	Ubiquitin-like modifier-activating enzyme 6	UBA6	17	17	17	18.9	18.9	18.9	117.97	0	73.346	260	1651300000	25801000		374290	2097800	1763500	2448100	1072000	1738400	677620	1129000	3437500	2190500	1181500	1866300	2275200	248020	520530	369410	182380	236840	1206600	785700	59437000	143960000	121940000	125040000	96597000	116160000	67216000	93236000	178720000	154680000	88863000	122420000
279	H7BXI1;A0FGR8-6;A0A087WXU3;A0FGR8-2;A0FGR8;A0FGR8-4;A0FGR8-5	H7BXI1;A0FGR8-6;A0A087WXU3;A0FGR8-2;A0FGR8;A0FGR8-4	Extended synaptotagmin-2	ESYT2	23	23	23	34.5	34.5	34.5	98.008	0	178.06	367	2983200000	60881000		4218300	2894500	4805700	3611300	3002000	2929800	1720600	2030700	1510300	5004500	1717000	2183600	3335600	2520800	1526700	2630700	1400300	3479900	2442900	7915700	191940000	140010000	173200000	204690000	159250000	160160000	165070000	160400000	110030000	218690000	146690000	106580000
280	A0MZ66;A0MZ66-3;A0MZ66-5;A0MZ66-6;A0MZ66-4;A0MZ66-8;A0MZ66-2;A0MZ66-7	A0MZ66;A0MZ66-3;A0MZ66-5;A0MZ66-6;A0MZ66-4;A0MZ66-8;A0MZ66-2	Shootin-1	KIAA1598	15	15	15	31.1	31.1	31.1	71.639	0	40.317	148	967600000	22502000		802420	125840	475070	900290	983970	1097800	2135000	203740	965510	1810000	1912700	0	441030	885430	1176000	909480	2268200	1262400	3942400	205020	60976000	7305500	26698000	51818000	47984000	67490000	106500000	12054000	50426000	86536000	97917000	0
281	A1L020;M9T4I7;Q6ZN04;Q5U5Q3	A1L020	RNA-binding protein MEX3A	MEX3A	5	5	4	13.1	13.1	11.3	54.173	0	37.422	26	256280000	9152800		2123200	2400600	1002500	1090000	0	258770	694400	0	0	0	544920	565650	0	0	0	0	135280	0	0	337450	58506000	63739000	29393000	24132000	0	23083000	24228000	0	0	0	23622000	14295000
282	A1L0T0;M0R026;E9PJS0;M0QZX5;M0R1B5;E9PL44	A1L0T0;M0R026;E9PJS0	Acetolactate synthase-like protein	ILVBL	10	10	10	24.1	24.1	24.1	67.867	0	26.351	80	865670000	28856000		2185500	3687200	770920	988930	1596800	365340	1222300	848640	1113200	1251300	1404900	259930	2119900	1441400	2369000	320550	691980	1532100	1539300	3146600	56002000	86933000	34208000	31124000	55243000	17582000	37908000	44879000	38615000	50266000	47230000	9413700
283	A1X283;G3V144	A1X283	SH3 and PX domain-containing protein 2B	SH3PXD2B	18	18	16	23.8	23.8	21.8	101.58	0	46.686	233	2090400000	35430000		1001900	2789500	806340	2003500	1445500	2495300	2565600	585650	895240	463100	3845200	2022800	1203600	1097600	560280	815290	1585500	3435200	2948600	2864800	91262000	124280000	71913000	114740000	92384000	136900000	156770000	72875000	82062000	54842000	163180000	95304000
284	A2A274;Q99798	A2A274;Q99798	Aconitate hydratase, mitochondrial	ACO2	34	34	34	47.2	47.2	47.2	87.819	0	323.31	1252	17625000000	409880000		33744000	8986100	24290000	28565000	22366000	16813000	21687000	25930000	20691000	16611000	16540000	44009000	12055000	14201000	17387000	11094000	10831000	14024000	36056000	13999000	1331600000	442150000	1012600000	1168700000	957230000	763360000	1060600000	1249300000	964180000	670200000	707270000	1632100000
285	A2A283;F8WCE4;B5MCD7;O43759-2;O43759	A2A283;F8WCE4;B5MCD7;O43759-2;O43759	Synaptogyrin-1	SYNGR1	1	1	1	10.2	10.2	10.2	12.79	0.0028399	3.1572	4	24975000	6243700		2780100	0	0	0	0	0	0	799310	0	0	0	0	2664300	0	0	0	0	0	0	0	11808000	0	0	0	0	0	0	4409200	0	0	0	0
286	A2A2D0;P16949;P16949-2;E5RGX5;Q93045;Q93045-2	A2A2D0;P16949;P16949-2	Stathmin	STMN1	8	8	8	53.5	53.5	53.5	9.8642	0	312.13	328	5906500000	984420000		42494000	147560000	34618000	42347000	24339000	68089000	25304000	18242000	12841000	57252000	89098000	202890000	27360000	7377800	30095000	16545000	9601600	8109200	15669000	104580000	273140000	926170000	226510000	337260000	163300000	401250000	220280000	194340000	106770000	386100000	453390000	1002900000
287	A2A2G4;Q9Y672;S4R350	A2A2G4;Q9Y672;S4R350	Dolichyl pyrophosphate Man9GlcNAc2 alpha-1,3-glucosyltransferase	ALG6	4	4	4	7.9	7.9	7.9	58.347	0.0002292	6.931	27	185480000	8431000		1361800	796350	423900	0	335470	421150	415020	363500	345700	977010	487790	0	0	0	345430	0	0	0	1263600	894220	12212000	19105000	12276000	0	9211800	16462000	12891000	21417000	14292000	11613000	15567000	0
288	A2A2Q9;Q9Y312	A2A2Q9;Q9Y312	Protein AAR2 homolog	AAR2	4	4	4	16.3	16.3	16.3	45.034	0.00027663	11.001	6	40797000	1631900		0	992190	0	0	0	82343	0	0	0	0	0	169050	157250	0	0	0	0	29119	98151	103770	0	0	0	0	0	2691400	0	0	0	0	0	4003500
289	A2A2V1;P04156-2;P04156;X6RKS3	A2A2V1;P04156-2;P04156;X6RKS3	Major prion protein	PRNP	2	2	2	9.6	9.6	9.6	27.278	0.0059758	2.7614	2	8334500	694540		0	0	0	0	0	0	0	0	0	0	0	518720	0	0	0	0	0	0	175830	0	0	0	0	0	0	0	0	0	0	0	0	0
290	A2AB90;O15533-2;O15533;O15533-3;O15533-4;Q6P1N7;C9JA35;REV__Q8WY36-3	A2AB90;O15533-2;O15533;O15533-3;O15533-4;Q6P1N7	Tapasin	TAPBP	8	8	8	24.7	24.7	24.7	49.491	0	107.68	512	17854000000	1275300000		15321000	218220000	110980000	79853000	21566000	126660000	38689000	65338000	106730000	93228000	130100000	32994000	53374000	65187000	29298000	20156000	3723100	4253200	22608000	37029000	365230000	2775700000	1891700000	1274500000	452230000	1891000000	1002300000	1405000000	1752200000	1841200000	1534700000	749680000
291	A2ABF8;A2ABF9;Q96KQ7-2;Q96KQ7;Q96KQ7-3	A2ABF8;A2ABF9;Q96KQ7-2;Q96KQ7	Histone-lysine N-methyltransferase EHMT2	EHMT2	3	3	3	3.6	3.6	3.6	135.42	0.00022002	6.1463	18	70192000	1114200		56485	265740	49456	0	0	83329	86986	0	0	49517	28648	130630	71215	74362	0	0	0	0	0	217780	5108900	11895000	5196800	0	0	4795800	9860400	0	0	5465300	4699500	6025200
292	A2ABK4;P18615;P18615-3;E9PD43;P18615-4	A2ABK4;P18615;P18615-3;E9PD43;P18615-4	Negative elongation factor E	NELFE	4	4	4	34	34	34	17.291	0.00024528	8.2327	14	36643000	4071400		685420	299810	296120	0	0	0	0	897390	0	0	0	930660	0	0	0	0	605280	0	356760	0	5164000	0	3152300	0	0	0	0	7980900	0	0	0	6582700
293	A2ABM8;Q08345-2;Q08345-6;Q08345;Q08345-5;H0Y9F4	A2ABM8;Q08345-2;Q08345-6;Q08345;Q08345-5;H0Y9F4	Epithelial discoidin domain-containing receptor 1	DDR1	2	2	2	3.9	3.9	3.9	53.786	0.0081368	2.5039	10	34246000	1902600		126700	0	393490	0	225590	0	0	0	0	0	0	236250	528520	0	0	0	0	210420	181590	0	2912100	0	5243900	0	4531400	0	0	0	0	0	0	4331800
294	A2ACR1;P28065-2;P28065;A2ACR0;A2ACQ9	A2ACR1;P28065-2;P28065	Proteasome subunit beta type;Proteasome subunit beta type-9	PSMB9	5	5	5	34.2	34.2	34.2	20.96	0.0003126	14.772	151	1398900000	139890000		1907200	16425000	13223000	17704000	2615500	11320000	5422300	9679400	15801000	20762000	8040000	2171300	2008700	3587800	989810	961290	1932700	0	4202100	1141600	32664000	125270000	114650000	103320000	41158000	114070000	69238000	118310000	174220000	179300000	65790000	28049000
295	H0Y7Y7;Q5SQ91;Q5SR05;A2ADX3;P05538-2;P05538	H0Y7Y7;Q5SQ91;Q5SR05;A2ADX3;P05538-2;P05538	HLA class II histocompatibility antigen, DQ beta 2 chain	HLA-DQB2	1	1	1	5.5	5.5	5.5	25.099	0.0096785	2.3899	1	10550000	959060		0	0	0	0	0	0	0	0	0	0	0	0	0	0	0	0	0	0	0	959060	0	0	0	0	0	0	0	0	0	0	0	0
296	A2IDC7;Q4TT37;A2IDC6;Q4TT38;Q13084	A2IDC7;Q4TT37;A2IDC6;Q4TT38;Q13084	39S ribosomal protein L28, mitochondrial	MRPL28	7	7	7	35.6	35.6	35.6	23.146	0.00028802	12.289	65	295020000	19668000		3461100	66128	259390	423310	1982600	347040	1278600	331650	0	1278500	233710	1257600	1406200	1529900	2090400	578990	0	779590	667400	1695800	50642000	3223200	8350900	16758000	27168000	10263000	25234000	12974000	0	27866000	10811000	20724000
297	A2RRP1-2;A2RRP1;H0Y5G7;H7BZR3;H7C007;H7C1U4;H7C1Y9;C9JCM7;P15918-2;P15918	A2RRP1-2;A2RRP1;H0Y5G7	Neuroblastoma-amplified sequence	NBAS	24	24	23	13.3	13.3	13	254.81	0	43.948	166	523170000	4288200		226710	57538	78183	202950	366430	174790	286840	186080	379890	235540	192050	434670	301250	230690	194340	23486	38180	284850	257650	136130	32426000	13694000	18247000	38997000	42315000	34522000	33586000	24111000	44336000	26614000	27108000	42037000
298	A2RTX5-2;A2RTX5;B7ZLP8	A2RTX5-2;A2RTX5;B7ZLP8	Probable threonine--tRNA ligase 2, cytoplasmic	TARSL2	6	3	3	8.9	4.4	4.4	81.56	0.00078818	4.4694	28	348050000	7405300		0	370950	0	953250	0	2170900	0	827790	0	712790	976850	0	303690	503610	0	223510	0	0	0	362010	0	12831000	0	37033000	0	120540000	0	100230000	0	26951000	36850000	0
299	F8WA11;Q7Z460-2;Q7Z460-4;A2RU21;Q7Z460-3;Q7Z460;H0Y5T1;C9J151	F8WA11;Q7Z460-2;Q7Z460-4;A2RU21;Q7Z460-3;Q7Z460	CLIP-associating protein 1	CLASP1	18	18	15	15.1	15.1	12.2	162.76	0	37.692	108	538720000	5387200		307730	651780	162560	343340	37446	137760	74035	78654	223590	99643	175780	304570	627030	251550	109010	43534	448030	614540	176810	519790	36781000	59151000	30184000	42401000	9052900	22405000	22278000	20832000	27742000	19130000	21728000	31987000
300	B7ZM87;A2RUF3;O75044;A0A075B7B5;Q5VZB4;P0DMP2;P0DJJ0;E9PDX4;A0A087X0L1;A0A087WW56;A0A075B743;A0A075B7E6;A0A075B7E9;G5EA48;Q7Z6B7-2;Q7Z6B7	B7ZM87;A2RUF3;O75044;A0A075B7B5;Q5VZB4	SLIT-ROBO Rho GTPase-activating protein 2	SRGAP2	9	9	9	9.6	9.6	9.6	120.74	0	16.513	40	184130000	3174600		0	811910	119280	57263	87291	226130	214180	0	160820	0	84054	37334	107060	51156	0	50374	0	65358	358870	743540	0	47076000	10201000	4002100	9572800	15250000	15220000	0	13177000	0	3125900	0
301	A3KFL5;A3KFL2;Q13868-2;Q13868;A3KFL1;A3KFL4	A3KFL5;A3KFL2;Q13868-2;Q13868;A3KFL1;A3KFL4	Exosome complex component RRP4	EXOSC2	5	5	5	32.5	32.5	32.5	26.327	0	18.547	34	279910000	21531000		800460	1238200	0	925220	1483100	2504700	906170	956270	1228500	1809100	752540	2306700	1023400	0	1554600	0	766840	575270	918970	1781400	14393000	20107000	0	15051000	14395000	27732000	7692900	22571000	12601000	21062000	17334000	17737000
302	A3KMH1-3;A3KMH1;A3KMH1-2	A3KMH1-3;A3KMH1;A3KMH1-2	von Willebrand factor A domain-containing protein 8	VWA8	28	28	28	17.5	17.5	17.5	210.92	0	44.824	127	557300000	4458400		1414600	57319	279800	321700	160630	315670	63667	32532	285190	81138	124260	273070	0	328570	201290	9980.1	194840	85543	192160	36444	167080000	10665000	32229000	42304000	31119000	34127000	18383000	10550000	43674000	12868000	16573000	28949000
303	A3KN83-3;A3KN83-2;A3KN83;A3KN83-4;K7ES28;Q9Y2G9-3;Q9Y2G9	A3KN83-3;A3KN83-2;A3KN83;A3KN83-4	Protein strawberry notch homolog 1	SBNO1	10	10	10	8.5	8.5	8.5	154.06	0.00029087	12.586	41	905010000	12397000		188970	1154800	345440	246400	641170	1031700	0	764210	926990	270310	1446800	407620	922530	0	2097100	0	0	629200	25889	1298400	17665000	94245000	26692000	23588000	50625000	105770000	0	65757000	94810000	22683000	106270000	34914000
304	A4D1E9;C9J8R7;C9JNI1;C9JEQ8;A4D1E9-2	A4D1E9;C9J8R7;C9JNI1	GTP-binding protein 10	GTPBP10	4	4	4	10.6	10.6	10.6	42.932	0.00093371	3.7064	13	56735000	1956400		461090	202110	125560	0	0	345130	0	0	0	0	0	185030	85192	193790	159490	0	0	0	0	198980	16328000	8066900	5336100	0	0	9764300	0	0	0	0	0	6179900
305	C9J1X0;A4D1P6-2;A4D1P6;A4D1P6-3	C9J1X0;A4D1P6-2;A4D1P6;A4D1P6-3	WD repeat-containing protein 91	WDR91	8	8	8	13.6	13.6	13.6	79.239	0.00031536	15.003	34	188250000	4278500		430650	303360	321330	367460	227610	401100	0	71263	101700	0	60188	65371	226500	408220	108830	0	0	79014	939730	166130	13742000	8870000	9688800	12831000	7911900	16017000	0	6080400	10721000	0	4304700	4067200
306	A4D1S0;A4D1S0-2	A4D1S0;A4D1S0-2	Killer cell lectin-like receptor subfamily G member 2	KLRG2	5	5	5	16.9	16.9	16.9	42.85	0	30.309	17	164040000	9113100		339700	0	758610	1303300	0	2131600	0	0	1212300	474040	0	1433100	0	0	0	0	0	0	0	1460500	10047000	0	27317000	19227000	0	41590000	0	0	17713000	9067800	0	21965000
307	F5H4Q5;A5D8V6	F5H4Q5;A5D8V6	Vacuolar protein sorting-associated protein 37C	VPS37C	1	1	1	8.1	8.1	8.1	17.143	0.00077897	4.2988	10	84096000	12014000		1349200	954260	1167600	0	0	0	0	0	787850	1864700	0	982870	1512400	0	0	561090	782710	0	2050900	0	8546700	8069600	8672300	0	0	0	0	0	6270300	12097000	0	5756700
308	A5YKK6;A5YKK6-2;A5YKK6-3;A5YKK6-4;H3BMZ2;B5MDN3;H3BR89;H3BVC9;H3BT18;H3BU44;H3BNB1;H3BMH0	A5YKK6;A5YKK6-2;A5YKK6-3;A5YKK6-4	CCR4-NOT transcription complex subunit 1	CNOT1	34	34	34	17.8	17.8	17.8	266.94	0	243.4	391	2404500000	17680000		1011500	771870	1032900	1290500	1200300	1013800	569100	649090	1210000	793530	1100400	908110	1181000	711210	605660	381180	281140	413240	910870	1644500	126850000	139890000	135210000	148770000	161790000	157640000	135040000	130930000	155380000	142640000	122000000	138250000
309	H0Y984;A6NC48;Q10588-2;Q10588;H0Y9Q9;H0Y8G4	H0Y984;A6NC48;Q10588-2;Q10588;H0Y9Q9;H0Y8G4	ADP-ribosyl cyclase/cyclic ADP-ribose hydrolase 2	BST1	2	2	2	12.9	12.9	12.9	20.971	0.001272	3.3757	13	93239000	9323900		0	0	0	0	493420	311930	720140	0	2732400	321980	596160	0	2310900	0	0	568230	1030700	0	0	238090	0	0	0	0	1152800	7757500	15661000	0	12671000	8466800	12479000	0
310	A6NC98-4;A6NC98;A6NC98-2;A6NC98-3;H7BY33;A6NC98-5	A6NC98-4;A6NC98;A6NC98-2	Coiled-coil domain-containing protein 88B	CCDC88B	6	6	6	4.9	4.9	4.9	151.12	0.00022036	6.1632	19	77117000	918050		0	0	32214	127510	50570	115620	0	124430	104200	0	43396	0	103340	0	139550	0	30525	0	46706	0	0	0	6200200	6549500	4828000	10538000	0	9350000	10173000	0	7940400	0
311	H3BTL1;Q9GZQ8;A6NCE7;Q9H492;Q9H492-2	H3BTL1;Q9GZQ8;A6NCE7;Q9H492;Q9H492-2	Microtubule-associated proteins 1A/1B light chain 3B;Microtubule-associated proteins 1A/1B light chain 3 beta 2;Microtubule-associated proteins 1A/1B light chain 3A	MAP1LC3B;MAP1LC3B2;MAP1LC3A	2	2	2	28	28	28	9.0115	0.0059768	2.7624	13	261640000	52328000		0	10327000	4642800	1420200	0	3579800	0	3699700	0	0	752350	6864500	5281500	5066000	161170	0	0	0	4593100	5939800	0	38245000	15982000	37704000	0	15076000	0	15167000	0	0	25941000	24643000
312	A6NCT7;Q07092-2;Q07092;H7BY97	A6NCT7;Q07092-2;Q07092	Collagen alpha-1(XVI) chain	COL16A1	3	3	3	3.1	3.1	3.1	96.792	0.0002401	7.8136	29	362060000	8045900		258410	593570	386020	241520	426900	183570	579710	211020	197400	147560	235720	375000	474520	319100	103390	515950	439630	1680800	177720	498410	13812000	31569000	19193000	12105000	31552000	9698400	31842000	8650800	8054700	13693000	11809000	13175000
313	A6NDF3;Q9BVG4	A6NDF3;Q9BVG4	Protein PBDC1	PBDC1	3	3	3	13.4	13.4	13.4	26.644	0.0009418	3.8527	41	280300000	23358000		749160	819100	1760600	1760400	1861500	1619900	635390	823660	2156600	1222400	1462400	2800300	667940	1278000	993740	685320	0	1117100	0	944530	17933000	26912000	19943000	22192000	24393000	19338000	12807000	11633000	25493000	17822000	16694000	28995000
314	A6NDG6;H3BV17	A6NDG6;H3BV17	Phosphoglycolate phosphatase	PGP	2	2	2	8.7	8.7	8.7	34.006	0.00043029	5.7857	14	204130000	10744000		1005800	892020	0	1919400	0	1762900	50564	1930900	0	293460	1249700	224280	831940	0	0	0	315280	124750	142650	0	8720500	12504000	0	22706000	0	18130000	6603700	24090000	0	23457000	18042000	22216000
315	A6NDU8	A6NDU8	UPF0600 protein C5orf51	C5orf51	2	2	2	7.8	7.8	7.8	33.62	0.00095657	4.0687	14	74839000	4157700		525570	300550	253240	167670	204490	182940	0	210810	0	0	605730	200870	220480	325780	0	318170	0	0	641440	0	12844000	6986300	7085900	4294000	5428400	4529400	0	6678400	0	0	6499300	4017900
316	A6NEM2;P51610-4;P51610-3;Q9Y5Z7	A6NEM2;P51610-4	Host cell factor 1;HCF N-terminal chain 1;HCF N-terminal chain 2;HCF N-terminal chain 3;HCF N-terminal chain 4;HCF N-terminal chain 5;HCF N-terminal chain 6;HCF C-terminal chain 1;HCF C-terminal chain 2;HCF C-terminal chain 3;HCF C-terminal chain 4;HCF C-terminal chain 5;HCF C-terminal chain 6	HCFC1	29	29	2	19	19	1.4	213.47	0	224.24	503	4654400000	54758000		3289200	4257600	2996700	2995000	2467500	4902100	1976700	2505900	2122200	2234600	2522500	3759100	1935800	2814000	3051800	1101800	1411600	1603400	2671700	4138700	328180000	288220000	284610000	261840000	211520000	451790000	277770000	312720000	253270000	238630000	273820000	292850000
317	A6NEY8	A6NEY8	Putative prolyl-tRNA synthetase associated domain-containing protein 1	PRORSD1P	1	1	1	7.7	7.7	7.7	18.657	1	-2	1	8602600	860250		0	0	0	0	0	0	0	0	0	0	0	0	0	0	0	0	860250	0	0	0	0	0	0	0	0	0	0	0	0	0	0	0
318	A6NFI3	A6NFI3	Zinc finger protein 316	ZNF316	1	1	1	2.3	2.3	2.3	108.44	0.0006192	5.0989	6	35795000	596580		109210	96576	85392	0	0	123010	0	0	0	82680	99713	0	0	0	0	0	0	0	0	0	5088100	5425600	5621400	0	0	7149800	0	0	0	6297400	5918900	0
319	F6S314;E2QRJ6;A6NFM0;Q9H1A7;Q9GZM3;P52435;F8WF84	F6S314;E2QRJ6;A6NFM0;Q9H1A7;Q9GZM3;P52435;F8WF84	DNA-directed RNA polymerase II subunit RPB11-b2;DNA-directed RNA polymerase II subunit RPB11-b1;DNA-directed RNA polymerase II subunit RPB11-a	POLR2J;POLR2J3;POLR2J2	2	2	2	9.5	9.5	9.5	17.118	0.0085851	2.4504	6	31718000	4531100		0	0	0	862450	0	188090	116680	0	0	0	0	565720	0	0	2418500	0	0	80738	298970	0	0	0	0	4860800	0	4626900	2330700	0	0	0	0	2262500
320	H0YC74;A6NFQ2-3;A6NFQ2-2;A6NFQ2	H0YC74;A6NFQ2-3;A6NFQ2-2;A6NFQ2	TRPM8 channel-associated factor 2	TCAF2	3	3	3	5.6	5.6	5.6	72.21	0.00077958	4.3104	2	11973000	427620		0	0	0	102300	268420	56889	0	0	0	0	0	0	0	0	0	0	0	0	0	0	0	0	0	2489400	0	0	0	0	0	0	0	0
321	A6NMH6;A6NFQ9;F8W8I8;Q92599-2;Q92599-4;Q92599;A0A087X142;Q92599-3;C9JV02;C9J4G8	A6NMH6;A6NFQ9;F8W8I8;Q92599-2;Q92599-4;Q92599;A0A087X142;Q92599-3	Septin-8	SEPT8	12	9	9	30	24.9	24.9	49.915	0	146.16	179	1681400000	70060000		3394700	3767300	3990100	3098900	3654700	2985100	5713500	3106400	4587600	3436300	2930800	3588100	1515800	3315800	1849200	3101700	2572100	5434500	4719100	3298100	74549000	140970000	88963000	107020000	134790000	75685000	136010000	86448000	98765000	113670000	105210000	77507000
322	A6NFX8;Q9UKK9;A6NJU6;A6NCQ0;H0YEY4;C9JYY9	A6NFX8;Q9UKK9;A6NJU6;A6NCQ0	ADP-sugar pyrophosphatase	NUDT5	10	10	10	41.8	41.8	41.8	25.895	0	50.872	131	1356500000	96889000		24569000	8093700	6379700	1648200	832570	3837000	484900	1260700	706580	2749400	944470	29347000	871530	576700	0	0	1351100	661740	1871200	10703000	293510000	94593000	77970000	28020000	10949000	46414000	8571200	16521000	13939000	38014000	12214000	319150000
323	K7EIJ0;K7ENL2;A6NG10;K7EMC9;Q969T9;K7EIN1;K7ESN4;B4DFG2;K7EIK1	K7EIJ0;K7ENL2;A6NG10;K7EMC9;Q969T9;K7EIN1;K7ESN4;B4DFG2	WW domain-binding protein 2	WBP2	4	4	4	25.7	25.7	25.7	18.224	0.00080661	4.7807	28	119870000	13319000		1293300	1825600	869880	284040	645240	1478800	0	703740	0	0	391600	1988400	381210	2121200	613620	0	234550	488100	0	0	10197000	5814700	8046700	6562600	8501600	15362000	0	7992200	0	0	0	10650000
324	A6NGW1;O95070;E9PS11;E9PIZ0;C9JST7	A6NGW1;O95070;E9PS11;E9PIZ0;C9JST7	Protein YIF1A	YIF1A	2	2	2	11.2	11.2	11.2	26.377	0.00023068	7.025	24	281860000	35233000		2478500	3781900	1956700	4663900	1953000	923160	416770	4095700	0	344690	5748600	0	4240000	0	2743200	0	538090	0	0	1349000	14833000	13690000	17286000	25677000	14854000	8017200	6086200	21333000	0	5173900	30783000	0
325	A6NHN7;A6NHB5;Q14202-2;Q14202	A6NHN7;A6NHB5;Q14202-2;Q14202	Zinc finger MYM-type protein 3	ZMYM3	1	1	1	1.4	1.4	1.4	141.79	0.0062606	2.6785	12	54126000	807850		58284	106120	35934	39793	0	77245	0	29288	0	0	0	91906	72461	37987	76916	0	0	36192	31536	114190	4159100	7217000	2834000	2981400	0	5595400	0	2714400	0	0	0	5378100
326	A6NHL2-2;A6NHL2	A6NHL2-2;A6NHL2	Tubulin alpha chain-like 3	TUBAL3	3	1	1	8.1	4.2	4.2	45.517	0	123.35	197	1483900000	54961000		2726000	5896400	2548300	2695800	2550000	2551900	1843800	2156300	2258600	2491800	3823300	4167900	3255400	2394200	2178000	1621400	1666800	2041500	2788100	3305000	108730000	125340000	108150000	36819000	89663000	102950000	94941000	115410000	103770000	79707000	104310000	67372000
327	A6NHQ2;R4GMW7	A6NHQ2;R4GMW7	rRNA/tRNA 2-O-methyltransferase fibrillarin-like protein 1	FBLL1	6	4	4	19.5	11.7	11.7	34.675	0.00025075	8.6601	156	2335200000	97299000		5829700	3822600	5704400	3578500	3567400	6196500	4178800	4813500	3358500	2040600	4045400	7586600	5042600	5349600	4922700	3422000	4782700	4266000	4948500	9842800	123570000	80951000	110870000	104630000	65570000	106680000	93270000	104090000	70247000	64911000	74494000	128330000
328	A6NHR9-2;A6NHR9;J3KTL8;A6NHR9-3;J3QSH1;J3KRK8;REV__F8W8U9;Q0VGE6;REV__F8WF69;B1AL16;REV__Q9H6R4-2;REV__Q9H6R4-4;REV__Q9H6R4;REV__Q9Y3R5-2;REV__Q9Y3R5;Q6TDP4;Q8IX21;Q8IX21-2	A6NHR9-2;A6NHR9;J3KTL8	Structural maintenance of chromosomes flexible hinge domain-containing protein 1	SMCHD1	28	28	28	17.5	17.5	17.5	215.74	0	48.262	224	1318900000	10900000		767900	1427800	792310	705500	286010	1538300	166000	328120	407450	1098000	424160	1102800	669980	347420	146690	27979	0	33492	161020	468930	116420000	136390000	83304000	91258000	41350000	161220000	49250000	92669000	87881000	122020000	87687000	119040000
329	P14598;A6NI72;A8MVU1;P14598-2;C9J155;H7C1S1	P14598;A6NI72;A8MVU1;P14598-2	Neutrophil cytosol factor 1;Putative neutrophil cytosol factor 1B;Putative neutrophil cytosol factor 1C	NCF1;NCF1B;NCF1C	9	9	9	31.5	31.5	31.5	44.651	0	101.75	217	977530000	37597000		202440	4187200	1903100	3486000	388340	4232700	2168400	2607100	3554900	2061600	1920600	591650	5450300	791570	550650	676390	125250	11727	1379500	1307900	16177000	84553000	45090000	85462000	17885000	101150000	71728000	83877000	100300000	53125000	62617000	25616000
330	A6NIW2;Q5JSL3	A6NIW2;Q5JSL3	Dedicator of cytokinesis protein 11	DOCK11	7	6	6	3.9	3.6	3.6	238.1	0.00022346	6.4326	15	70925000	533270		0	0	0	79478	0	38224	118260	67150	15332	15540	10030	0	57883	20447	0	0	64781	0	34156	11991	0	0	0	11167000	0	0	13632000	18086000	0	0	0	0
331	A6NJA2;P54578-2;B7Z4N8;P54578;J3QQT6;J3KS55	A6NJA2;P54578-2;B7Z4N8;P54578	Ubiquitin carboxyl-terminal hydrolase;Ubiquitin carboxyl-terminal hydrolase 14	USP14	14	14	14	39.1	39.1	39.1	51.086	0	161.8	360	4046300000	139530000		10087000	14890000	6218500	4134700	3355900	9784300	3207100	4984700	8862000	7406600	3891700	15831000	13440000	4743700	3094400	2992700	2655700	5115800	8178800	6654300	294520000	319390000	218890000	139200000	138710000	324380000	145710000	216440000	302050000	217680000	151900000	334400000
332	A6NJD9;A8MVT4;A8MYK1;Q16540;H7C2P7	A6NJD9;A8MVT4;A8MYK1;Q16540;H7C2P7	39S ribosomal protein L23, mitochondrial	MRPL23	4	4	4	27.6	27.6	27.6	18.529	0	62.471	99	642940000	49457000		6005800	1756900	3618500	2639600	3318300	3297200	1258300	1180100	0	2245500	4238500	2725000	2587600	3281100	3263000	0	1270400	823680	2858500	3088600	89474000	29600000	42611000	45222000	39379000	42689000	33033000	31828000	0	38025000	52763000	41676000
333	A6NKD9	A6NKD9	Coiled-coil domain-containing protein 85C	CCDC85C	2	2	2	8.1	8.1	8.1	45.209	0.0008185	4.9697	5	14558000	693220		0	213270	0	0	0	0	0	0	0	0	0	338710	0	0	0	0	0	0	0	141230	0	5847200	0	0	0	0	0	0	0	0	0	2728900
334	A6NKG5	A6NKG5	Retrotransposon-like protein 1	RTL1	7	7	7	6.6	6.6	6.6	155.05	0.00027624	10.982	13	80499000	1150000		0	0	0	0	0	0	0	0	0	0	0	0	0	7090.7	1142900	0	0	0	0	0	0	0	0	0	0	0	0	0	0	0	0	0
335	A6NLH6;Q9P003	A6NLH6;Q9P003	Protein cornichon homolog 4	CNIH4	1	1	1	14.6	14.6	14.6	15.771	0.00024777	8.4291	48	482170000	241080000		19847000	24828000	29443000	0	19991000	10885000	12600000	10859000	6619300	18538000	8465600	6606500	11945000	6243800	11484000	4977000	11340000	0	12364000	14046000	47756000	48098000	55760000	0	32683000	25755000	32765000	30231000	20371000	52202000	26430000	26678000
336	E9PJK1;E9PRJ8;H0YDL9;H0YDJ9;E9PIF1;A6NMH8;P60033;E9PM31;H0YEE2	E9PJK1;E9PRJ8;H0YDL9;H0YDJ9;E9PIF1;A6NMH8;P60033	Tetraspanin;CD81 antigen	CD81	3	3	3	35.8	35.8	35.8	17.963	0.00025265	8.8187	8	60733000	10122000		0	0	473440	2123700	0	525350	0	0	843480	0	0	0	0	4632600	0	0	0	1523700	0	0	0	0	0	16757000	0	0	0	0	6308800	0	0	0
337	A6NML8;K4DI95;C9J6U3;O60879-2;O60879-3;O60879	A6NML8;K4DI95;C9J6U3;O60879-2;O60879-3;O60879	Protein diaphanous homolog 2	DIAPH2	5	5	5	3.9	3.9	3.9	124.85	0.00062305	5.2291	23	191990000	2909000		51434	229370	73938	262190	57903	72160	0	0	147700	1118600	0	205860	229040	49917	24092	0	0	34624	0	352200	15470000	26522000	17043000	13104000	12619000	19213000	0	0	16551000	18494000	0	19010000
338	A6NMQ3;Q5T5H1;O43768-6;O43768-5;O43768-2;O43768;O43768-9;O43768-7;O43768-3;O43768-4;O43768-8	A6NMQ3;Q5T5H1;O43768-6;O43768-5;O43768-2;O43768;O43768-9;O43768-7;O43768-3;O43768-4;O43768-8	Alpha-endosulfine	ENSA	2	2	2	17.1	17.1	17.1	15.634	0.00024576	8.2692	62	392620000	39262000		1558500	24260	3567400	2151200	2811300	4294100	3004200	388820	3358200	2611000	1973500	1501900	0	3374900	592220	1108000	632410	2030300	3285600	994100	11921000	538560	34378000	24505000	24329000	39346000	18954000	4325600	22834000	28499000	16177000	16036000
339	A6NMZ7;A6NMZ7-2;H0Y940;H0YA33	A6NMZ7;A6NMZ7-2	Collagen alpha-6(VI) chain	COL6A6	38	38	37	21	21	20.6	247.17	0	121.83	188	1505600000	11672000		0	0	154730	0	57378	1134600	193950	172060	172600	636640	719140	15424	0	315720	365970	0	15291	1737700	5633000	347420	0	0	8815800	0	9159500	112300000	38080000	39273000	39969000	97029000	95006000	0
340	A6NNA4;O95460-4;O95460-2;O95460;O95460-3	A6NNA4;O95460-4;O95460-2;O95460;O95460-3	Matrilin-4	MATN4	9	9	9	19.6	19.6	19.6	55.116	0	19.066	21	83207000	2447300		144270	217630	0	0	0	0	0	0	0	0	0	1646500	0	0	0	0	0	0	0	438890	10666000	13761000	0	0	0	0	0	0	0	0	0	40325000
341	A6NNI4;G8JLH6;P21926;F5GXT1;A0A087WZG3;A0A087WU13	A6NNI4;G8JLH6;P21926;F5GXT1;A0A087WZG3;A0A087WU13	Tetraspanin;CD9 antigen	CD9	4	4	4	13.8	13.8	13.8	17.764	0	64.65	145	2512500000	418750000		6753700	27079000	24120000	16999000	17971000	13735000	17176000	16248000	16409000	16864000	7040400	52638000	14639000	3576500	18726000	22543000	17939000	14955000	24712000	68629000	84606000	137480000	138950000	106110000	104610000	107400000	118110000	102990000	105330000	101940000	47813000	235210000
342	A6NNK5;Q12888;Q12888-3;Q12888-2;H7BZY0;M0R142;H7C3N7;C9JXV0;H7C151	A6NNK5;Q12888;Q12888-3;Q12888-2	Tumor suppressor p53-binding protein 1	TP53BP1	16	16	16	10.8	10.8	10.8	209.02	0	71.672	193	1622500000	16389000		1012800	189180	1105600	463540	1006100	392980	415720	180550	653270	844440	1235800	319680	587050	1100900	1432200	554230	1743500	1074100	1448200	628840	97194000	33745000	89766000	72477000	85518000	61694000	82010000	62099000	71279000	82674000	99831000	43327000
343	A6PVD3;P56693-2;P56693	A6PVD3;P56693-2;P56693	Transcription factor SOX-10	SOX10	1	1	1	9.4	9.4	9.4	23.301	0.00091592	3.48	2	1585400	121960		0	0	0	0	0	0	0	0	0	0	0	121960	0	0	0	0	0	0	0	0	0	0	0	0	0	0	0	0	0	0	0	1897600
344	A6PVM9;Q9BQI0-3;Q9BQI0;Q9BQI0-2	A6PVM9;Q9BQI0-3;Q9BQI0;Q9BQI0-2	Allograft inflammatory factor 1-like	AIF1L	4	4	4	51.1	51.1	51.1	10.501	0.00023256	7.1625	7	47171000	5896400		0	0	0	0	0	0	0	0	0	0	0	5048000	0	0	0	0	0	0	0	848410	0	0	0	0	0	0	0	0	0	0	0	37073000
345	A6PVN5;Q15257-3;Q15257-2;Q15257;F6WIT2;Q15257-4;Q68CR8;Q5T949;Q5T948;A6PVN9;B7ZBQ0;A6PVN7;A6PVN8;C9IZ76;A6PVN6;B7ZBP9;B7ZBP7;B4DDQ6;H0Y6E5	A6PVN5;Q15257-3;Q15257-2;Q15257;F6WIT2;Q15257-4;Q68CR8;Q5T949;Q5T948;A6PVN9	Serine/threonine-protein phosphatase 2A activator	PPP2R4;DKFZp781M17165	7	7	7	29.5	29.5	29.5	37.375	0	108.5	279	2595500000	123590000		2364700	7153000	6896800	8137400	7154200	6402500	5619600	4954400	12745000	6089300	9930200	2236800	7729900	7649700	7258800	3898400	3584500	3588000	5775200	4425200	64980000	140430000	152940000	173510000	138210000	125360000	135400000	117780000	233450000	177020000	163520000	53535000
346	A6PVU8;Q9NNX1-3;Q9NNX1-2;Q9NNX1	A6PVU8;Q9NNX1-3;Q9NNX1-2;Q9NNX1	Tuftelin	TUFT1	2	2	2	7.2	7.2	7.2	38.026	0.0095207	2.3919	2	17610000	765630		0	0	435200	0	0	0	0	0	0	0	0	330440	0	0	0	0	0	0	0	0	0	0	0	0	0	0	0	0	0	0	0	6738700
347	A6PW79;Q8N884-2;Q8N884	A6PW79;Q8N884-2;Q8N884	Cyclic GMP-AMP synthase	MB21D1	2	2	2	3.4	3.4	3.4	56.68	0.0093688	2.4063	14	46376000	1405300		0	649020	0	33755	0	414760	0	0	0	58326	0	172930	76543	0	0	0	0	0	0	0	0	19175000	0	3511700	0	11440000	0	0	0	5611800	0	8422600
348	A6XMV5;Q9NP55	A6XMV5;Q9NP55	BPI fold-containing family A member 1	BPIFA1	2	2	2	10.7	10.7	10.7	25.257	0.00022267	6.3288	3	40664000	5083000		0	0	0	0	0	0	591530	0	4491500	0	0	0	0	0	0	0	0	0	0	0	0	0	0	0	0	0	5638000	0	39723000	0	0	0
349	A6XND1;A6XND0;P17936;P17936-2;H0Y485;H0Y5K2;B3KWK7;C9JMX4	A6XND1;A6XND0;P17936;P17936-2;H0Y485;H0Y5K2;B3KWK7	Insulin-like growth factor-binding protein 3	IGFBP3	3	3	3	13.7	13.7	13.7	28.98	0.0014477	3.3371	4	67566000	3753700		0	0	0	0	0	0	0	0	3219200	0	0	534410	0	0	0	0	0	0	0	0	0	0	0	0	0	0	0	0	0	0	0	7802000
350	A7KAX9;G3V174;A7KAX9-2;E9PRH3;K7EQI6;K7EMC2	A7KAX9;G3V174;A7KAX9-2	Rho GTPase-activating protein 32	ARHGAP32	5	4	3	2.3	2	1.5	230.53	0.0055106	2.8377	4	7656700	70895		0	0	0	0	0	0	0	0	0	0	0	0	27712	0	0	0	31963	0	11220	0	0	0	0	0	0	0	0	0	0	0	0	0
351	A8K2U0;H0YGG5;A8K2U0-2;H0YH14;F5GXP1	A8K2U0;H0YGG5;A8K2U0-2	Alpha-2-macroglobulin-like protein 1	A2ML1	17	17	17	13	13	13	161.1	0	31.967	61	485960000	6567000		0	0	432240	54937	0	2607000	0	0	0	0	0	1779100	0	0	0	0	0	0	0	1693800	0	0	21042000	3897100	0	187550000	0	0	0	0	0	151350000
352	A8MPP1;Q96FC9-4;Q96FC9-3;Q96FC9-2;Q92771;Q96FC9;F6WZM0;F5H235;C9K0E8;B4DMS8	A8MPP1;Q96FC9-4;Q96FC9-3;Q96FC9-2;Q92771;Q96FC9	Putative ATP-dependent RNA helicase DDX11-like protein 8;Probable ATP-dependent RNA helicase DDX11;Putative ATP-dependent RNA helicase DDX12	DDX11L8;DDX11;DDX12P	4	4	4	5.4	5.4	5.4	101.81	0.00022386	6.4903	7	20584000	343060		0	0	0	0	75375	0	0	0	0	0	0	0	0	0	0	0	0	0	0	267690	0	0	0	0	0	0	0	0	0	0	0	0
353	A8MRB1;P04271	A8MRB1;P04271	Protein S100-B	S100B	1	1	1	16	16	16	10.343	0.0012688	3.3566	7	23030000	3838300		0	0	0	0	0	263850	0	627770	0	0	0	322630	0	0	0	0	0	0	0	2624100	0	0	0	0	0	2133100	0	2830800	0	0	0	3222600
354	A8MT02;P14678-2;P14678;P14678-3;J3QLE5;P63162;P63162-2;J3KRY3;S4R3P3	A8MT02;P14678-2;P14678;P14678-3;J3QLE5;P63162;P63162-2	Small nuclear ribonucleoprotein-associated proteins B and B;Small nuclear ribonucleoprotein-associated protein N	SNRPB;SNRPN	7	7	7	25	25	25	29.975	0	41.147	443	5122600000	284590000		18895000	21744000	11503000	15445000	11096000	19823000	10971000	10505000	15508000	11991000	11625000	20040000	13534000	14372000	11112000	6558600	7588800	10164000	18935000	23180000	309870000	309410000	222500000	327580000	268930000	351370000	253300000	215510000	300010000	225700000	207380000	307120000
355	A8MT37;P49840;M0QYV0	A8MT37;P49840;M0QYV0	Glycogen synthase kinase-3 alpha	GSK3A	6	5	5	18.2	16	16	44.919	0.00030257	13.764	52	353930000	16088000		1240000	1444900	811180	760720	217790	211950	341740	487890	899890	673230	951440	2119100	1019200	909380	715300	141340	393740	779600	846470	1123100	24215000	19950000	13555000	14794000	15965000	18868000	14357000	15843000	21875000	12634000	15878000	29422000
356	A8MT40;Q8NCN5;H3BQG3;H3BUH3;B7ZAR9;Q8NCN5-2;H3BU60;H3BV59	A8MT40;Q8NCN5;H3BQG3	Pyruvate dehydrogenase phosphatase regulatory subunit, mitochondrial	PDPR	9	9	9	14.2	14.2	14.2	88.569	0	16.981	23	121730000	3121200		664190	0	47045	81777	584820	190630	76129	0	238880	91513	30946	78990	169030	0	0	39491	252840	566050	8913.8	0	29064000	0	5307600	12086000	13034000	6412800	7350500	0	6155700	10137000	2810100	10467000
357	A8MUA9;A8MU27;P61956-2;Q6EEV6;P61956;P55854;P55854-2	A8MUA9;A8MU27;P61956-2;Q6EEV6;P61956;P55854;P55854-2	Small ubiquitin-related modifier 2;Small ubiquitin-related modifier 4;Small ubiquitin-related modifier 3	SUMO3;SUMO2;SUMO4	1	1	1	8.9	8.9	8.9	15.317	0	50.569	209	8422600000	842260000		43884000	72777000	54963000	49791000	30261000	59425000	52481000	37988000	40940000	28307000	50870000	77792000	32346000	27507000	28150000	18748000	20066000	27114000	34632000	54222000	197090000	395620000	231280000	255450000	193820000	292830000	253640000	183410000	215510000	190950000	225730000	298490000
358	A8MUH2;P18859;P18859-2	A8MUH2;P18859;P18859-2	ATP synthase-coupling factor 6, mitochondrial	ATP5J	2	2	2	28.6	28.6	28.6	13.954	0	59.133	38	164530000	18282000		2283000	449610	843150	1801000	943850	820480	633560	538210	621870	1333500	983960	1133900	548540	1179400	859230	634740	827650	733720	638130	474000	12805000	5771700	9930600	16298000	6861600	7020000	9036000	8004600	7889800	7840500	9251300	11856000
359	F8WDS8;C9J0U9;D3YTH5;A8MUM1;Q53HC9;F8WDX0;F8WB12	F8WDS8;C9J0U9;D3YTH5;A8MUM1;Q53HC9;F8WDX0;F8WB12	Protein TSSC1	TSSC1	3	3	3	31.8	31.8	31.8	15.131	0.00023563	7.4165	18	122650000	13627000		0	1746900	1069900	2311100	664650	1133100	151900	476950	0	366700	3501600	0	0	1454200	750310	0	0	0	0	0	0	18831000	13716000	16233000	11353000	13308000	2649300	12839000	0	7281100	26131000	0
360	H7BY10;K7EJV9;K7ERT8;A8MUS3;P62750;K7EMA7	H7BY10;K7EJV9;K7ERT8;A8MUS3;P62750;K7EMA7	60S ribosomal protein L23a	RPL23A	9	9	9	42.4	42.4	42.4	17.692	0	118.82	693	23222000000	2580200000		180850000	136620000	129970000	124720000	114980000	132840000	130840000	150410000	130450000	102350000	166650000	170390000	95513000	100380000	130970000	93798000	83127000	111980000	124140000	169210000	1031300000	927950000	1053000000	906840000	909770000	1142600000	1015900000	1193300000	946650000	872760000	1113200000	991800000
361	D6RC18;A8MVI5;Q9ULR0;Q9ULR0-2;Q9ULR0-1	D6RC18;A8MVI5;Q9ULR0;Q9ULR0-2;Q9ULR0-1	Pre-mRNA-splicing factor ISY1 homolog	ISY1	2	2	2	16.1	16.1	16.1	14.311	0.00080792	4.7998	10	49271000	7038800		702300	938650	757060	780940	0	836030	542060	0	0	0	0	1279700	0	0	0	0	0	464400	737680	0	5386200	5160900	6723400	6347700	0	6570000	0	0	0	0	0	5135700
362	Q49AN9;F5H013;P62308;A8MWD9;C9JVQ0	Q49AN9;F5H013;P62308;A8MWD9	Small nuclear ribonucleoprotein G;Putative small nuclear ribonucleoprotein G-like protein 15	SNRPG;SNRPGP15	3	3	3	31.2	31.2	31.2	7.1013	0.00022712	6.7122	51	457610000	228810000		12181000	8329600	11169000	23087000	17488000	7186400	5637400	7743300	0	12893000	8101600	17408000	7596800	8748500	4593800	18035000	11928000	20774000	8743700	17162000	31950000	13003000	23307000	44432000	50240000	22908000	13521000	18156000	0	25581000	10882000	37545000
363	Q499Y8;A8MWW6;H0Y9H3;P53779-4;P53779-2;P53779-3;P53779;D7R525;A6NF29;J3KNK1;P45984-5;P45983-5;P45983-3;P45983-2;P45983-4;P45983	Q499Y8;A8MWW6;H0Y9H3;P53779-4;P53779-2;P53779-3;P53779;D7R525;A6NF29;J3KNK1;P45984-5;P45983-5;P45983-3;P45983-2;P45983-4;P45983	Mitogen-activated protein kinase 10;Mitogen-activated protein kinase 9;Mitogen-activated protein kinase 8	MAPK10;MAPK9;MAPK8	2	1	1	6	2.5	2.5	35.736	1	-2	1	7229500	401640		0	0	0	401640	0	0	0	0	0	0	0	0	0	0	0	0	0	0	0	0	0	0	0	8599100	0	0	0	0	0	0	0	0
364	A8MX75;P18074;K7EKF3;E7EVE9;P18074-2;K7EIT8	A8MX75;P18074;K7EKF3;E7EVE9;P18074-2	TFIIH basal transcription factor complex helicase XPD subunit	ERCC2	4	4	4	8.9	8.9	8.9	80.511	0.0002594	9.341	20	66606000	1549000		276890	0	202730	78100	101600	164800	25177	0	0	66914	0	260990	257210	0	0	0	0	0	30205	84350	12578000	0	10657000	5825800	4975800	6844600	1566300	0	0	8812200	0	10961000
365	A8MXB7;Q9Y343-2;Q9Y343	A8MXB7;Q9Y343-2;Q9Y343	Sorting nexin-24	SNX24	2	2	2	8.9	8.9	8.9	23.728	0.0014427	3.3137	3	5030900	386990		0	0	0	0	0	0	0	0	0	0	0	0	386990	0	0	0	0	0	0	0	0	0	0	0	0	0	0	0	0	0	0	0
366	A8MXP9;P43243;D6REM6;D6R991;H0Y8T4;B3KM87;P43243-2;D6R8Z5;Q68E03;D6RB45;D6R9F3;D6RBS2;D6RCM3;D6REK4;D6RBI2;D6RBK5;D6RE02;D6RIA2;D6RAM9;D6RAY2	A8MXP9;P43243;D6REM6;D6R991	Matrin-3	MATR3	24	24	24	30.8	30.8	30.8	99.966	0	323.31	1393	21696000000	442770000		17055000	25316000	18925000	19279000	26071000	33213000	19551000	13947000	15990000	15714000	29346000	29641000	18883000	27308000	26928000	13373000	14025000	19488000	27751000	30962000	914040000	1083900000	953360000	1250400000	1339100000	1324400000	1077300000	1056100000	991060000	1168700000	1297500000	1405400000
367	A8MXV4	A8MXV4	Nucleoside diphosphate-linked moiety X motif 19, mitochondrial	NUDT19	9	9	9	28.5	28.5	28.5	42.233	0	222.47	121	986900000	46995000		7151200	3536500	2543300	2370200	1309900	3128500	1613300	1415200	1138100	2371100	1155600	3472900	6182300	2115400	3688300	348480	0	532090	2560300	362610	142460000	58253000	64942000	42789000	41977000	57955000	57402000	43011000	44495000	65747000	49020000	80561000
368	A8MYJ1;A0A087WTD7;Q12802-4;Q12802;Q12802-2;A0A087WY36;A0A087WX73	A8MYJ1;A0A087WTD7;Q12802-4;Q12802;Q12802-2;A0A087WY36	A-kinase anchor protein 13	AKAP13	6	6	6	6.1	6.1	6.1	161.84	0.00030488	13.947	35	141930000	1843300		32952	29872	95007	132390	114250	105500	0	39843	28490	30462	251700	26577	262690	0	469860	0	0	91168	87792	44706	4898200	9280000	12208000	10142000	9019300	9768200	0	6350000	10518000	7402600	14697000	7951100
369	C9JBG0;A8MYQ9;Q9BZG1;E7ES60;Q9BZG1-4;Q9BZG1-2;K7EIF2;H7C0Y7;C9JY26;V9GY61;K7EJW7;J3QLC6	C9JBG0;A8MYQ9;Q9BZG1;E7ES60;Q9BZG1-4;Q9BZG1-2;K7EIF2;H7C0Y7;C9JY26	Ras-related protein Rab-34	RAB34	5	5	5	27	27	27	23.896	0.0002764	10.988	59	225530000	14096000		0	1139300	1133200	372450	478760	580660	320610	258430	417310	294550	2414900	595000	1601200	524820	281280	562790	88912	532050	1070100	1429300	0	12124000	14097000	6067600	7711400	10229000	10598000	8527000	10836000	10008000	21309000	12520000
370	J3KT34;F5H7N4;F8WEU6;E9PNZ1;E9PMR5;H0YF02;E9PKX9;H0YEA2;J3QL64;J3QKL5;A8MZH3;H7BYR8;J3QQK6;P02686-6;P02686-5;P02686-4;P02686-3;P02686-2;P02686;E9PLU9;E9PLQ9;E9PSE2;E9PQE7;E9PJ72;J3KS94	J3KT34;F5H7N4;F8WEU6;E9PNZ1;E9PMR5;H0YF02;E9PKX9;H0YEA2;J3QL64;J3QKL5;A8MZH3;H7BYR8;J3QQK6;P02686-6;P02686-5;P02686-4;P02686-3;P02686-2;P02686;E9PLU9;E9PLQ9;E9PSE2;E9PQE7;E9PJ72;J3KS94	Myelin basic protein	MBP	2	2	2	36.7	36.7	36.7	6.4902	0.00094447	3.9046	4	13636000	3409000		0	0	687790	0	796790	0	0	0	0	0	0	0	0	1487800	436610	0	0	0	0	0	0	0	5416500	0	2879100	0	0	0	0	0	0	0
371	E9PAL5;A8TX70-2;A8TX70;H0Y935	E9PAL5;A8TX70-2;A8TX70	Collagen alpha-5(VI) chain	COL6A5	7	6	6	3	2.7	2.7	289.45	0.00023776	7.5896	8	58847000	384620		0	0	0	0	0	0	0	0	0	0	0	0	0	0	0	0	0	0	384620	0	0	0	0	0	0	0	0	0	0	0	0	0
372	E9PCT1;A9Z1X7;Q8IYB3-2;Q8IYB3;M0R088;M0R1E7;M0QXG5	E9PCT1;A9Z1X7;Q8IYB3-2;Q8IYB3;M0R088	Serine/arginine repetitive matrix protein 1	SRRM1	7	7	7	8.4	8.4	8.4	93.435	0	25.403	75	1097800000	21957000		2550600	140700	780990	1009700	531760	2014200	306730	1075900	703860	1376000	1758500	2487800	404980	689790	809970	486500	522280	0	1434800	2871600	89389000	11079000	43708000	34425000	31539000	94181000	39863000	60780000	48096000	61263000	60776000	94962000
373	B0FP48;E7EWC6;E5RIL1	B0FP48	Uroplakin-3b-like protein	UPK3BL	3	3	3	16.3	16.3	16.3	28.385	0.00093266	3.6886	3	34025000	2430300		0	0	0	0	0	0	0	0	0	0	0	2430300	0	0	0	0	0	0	0	0	0	0	0	0	0	0	0	0	0	0	0	29811000
374	B0I1T2;B0I1T2-4;B0I1T2-3;F8WEW9;B0I1T2-2	B0I1T2;B0I1T2-4	Unconventional myosin-Ig;Minor histocompatibility antigen HA-2	MYO1G	22	21	21	27.7	26.8	26.8	116.44	0	143.38	239	1222600000	20376000		531950	479530	1163600	3304300	458510	2895000	903490	1297500	1659000	778560	1716500	400090	2281800	925590	302480	66276	80334	0	193230	938630	27134000	45255000	85460000	156690000	35455000	146450000	89823000	119270000	96470000	59446000	102040000	25649000
375	B0QY89;Q9Y262;Q9Y262-2;B0QY90;C9JHP4;C9K0Q7;H7C3A0;H0Y7E6	B0QY89;Q9Y262;Q9Y262-2;B0QY90	Eukaryotic translation initiation factor 3 subunit L	EIF3L	21	21	21	36.4	36.4	36.4	70.901	0	323.31	853	5737500000	173860000		11459000	12822000	8713500	10821000	5929200	8305900	7831500	9858000	7916100	6265500	10373000	13689000	5534500	5708700	8583200	4535900	4326400	5474700	8759700	16958000	312910000	351690000	311210000	328530000	240110000	333920000	289940000	348170000	292830000	260000000	323670000	381050000
376	B0QYD3;Q9UH17-3;Q9UH17;Q9UH17-2;P31941-2;P31941	B0QYD3;Q9UH17-3;Q9UH17;Q9UH17-2	DNA dC->dU-editing enzyme APOBEC-3B	APOBEC3B	6	6	4	14.9	14.9	9.4	57.208	0.00027285	10.614	27	109720000	3918500		251480	717440	0	270580	0	1786200	0	0	0	334430	182530	262550	113350	0	0	0	0	0	0	0	11423000	17058000	0	14054000	0	49949000	0	0	0	9839000	7619800	8378100
377	B0QYF8;P02144;Q8WVH6;F2Z2F1;B0QYF7;F2Z337	B0QYF8;P02144;Q8WVH6;F2Z2F1;B0QYF7	Myoglobin	MB	4	4	4	36.4	36.4	36.4	15.988	0.000818	4.9678	6	83012000	7546600		0	0	5252000	0	0	0	0	0	0	0	0	1655900	0	0	0	0	0	638760	0	0	0	0	29771000	0	0	0	0	0	0	0	0	32574000
378	B0QYI1;Q8WUA7;Q8WUA7-2;Q8WUA7-4;Q8WUA7-3;Q9NU19;F8WDP1	B0QYI1;Q8WUA7;Q8WUA7-2;Q8WUA7-4;Q8WUA7-3;Q9NU19	TBC1 domain family member 22A;TBC1 domain family member 22B	TBC1D22A;TBC1D22B	4	4	4	11.8	11.8	11.8	53.04	0.00094751	3.9442	22	149660000	6236000		0	194210	0	408890	196060	361310	197780	279640	414790	168450	159690	294070	591080	461260	266770	264550	0	504070	705260	768170	0	7418100	0	14306000	7583400	11116000	9051100	8335300	12264000	7506100	6058600	6625800
379	B0QYK0;Q01844-6;Q01844-3;Q01844;Q01844-5;C9JGE3;Q01844-2;H7BY36;F8WC90;Q01844-4	B0QYK0;Q01844-6;Q01844-3;Q01844;Q01844-5;C9JGE3;Q01844-2;H7BY36	RNA-binding protein EWS	EWSR1	8	8	8	16.2	16.2	16.2	64.929	0	88.778	182	1525200000	66311000		3431700	1901200	3848000	6658000	2926900	4121100	3877300	2863900	2670500	2779600	2388900	9857500	1285200	2767000	1548400	2568400	3552400	1727000	3186500	2351800	64257000	43864000	75471000	88860000	63680000	76673000	70966000	75303000	64102000	60598000	52846000	111300000
380	H3BQQ9;B0QYN7;P63279;H3BPC4;H3BRD1	H3BQQ9;B0QYN7;P63279;H3BPC4	SUMO-conjugating enzyme UBC9	UBE2I	7	7	7	38	38	38	15.516	0	16.54	223	3767000000	470880000		20235000	27817000	29945000	23767000	27111000	37817000	25025000	20160000	28111000	19308000	33386000	34032000	16897000	27105000	21251000	14276000	9152100	10793000	19572000	25119000	210700000	231930000	256220000	187490000	218920000	277970000	266280000	246780000	255420000	218880000	265240000	259560000
381	B0QYV1;O43251-5;O43251-10;O43251-2;O43251;O43251-6;O43251-8;B0QYY6;I3L1D4;B0QYY7;S4R469;F8VR27;F8VZY7;J3QQZ2;J3QRF4;B0QYY4;A0A087X2B1;J3KNW3;B7Z1U7;F8VZG9;A6NFN3;A6NFN3-2;O43251-3;O43251-9;Q9NWB1-3;O43251-4;Q9NWB1-4;Q9NWB1-5;Q9NWB1;O43251-7;Q9NWB1-2;S4R3K7;F5H0M1;F8VRS4	B0QYV1;O43251-5;O43251-10;O43251-2;O43251;O43251-6;O43251-8;B0QYY6;I3L1D4;B0QYY7;S4R469;F8VR27;F8VZY7;J3QQZ2;J3QRF4;B0QYY4;A0A087X2B1;J3KNW3;B7Z1U7;F8VZG9;A6NFN3;A6NFN3-2;O43251-3;O43251-9;Q9NWB1-3;O43251-4;Q9NWB1-4;Q9NWB1-5;Q9NWB1;O43251-7;Q9NWB1-2	RNA binding protein fox-1 homolog;RNA binding protein fox-1 homolog 2;RNA binding protein fox-1 homolog 3;RNA binding protein fox-1 homolog 1	RBFOX2;RBFOX1;RBFOX3	3	3	3	12.9	12.9	12.9	37.865	0.0028389	3.1464	5	12893000	1172000		0	0	0	119060	189620	0	0	0	0	0	0	628450	0	0	0	0	0	210080	24847	0	0	0	0	0	3597400	0	0	0	0	0	0	6126100
382	F2Z2V0;B0QZ18;Q99829;A6PVH9;E7ENH5;Q5JX58;Q5JX59;Q5JX60;Q5JX44;Q5JX45;Q5JX56;Q5JX55;Q5JX61;Q5JX52;Q5JX54;H0Y524;Q5JX57;E7EV27;Q5JX53	F2Z2V0;B0QZ18;Q99829;A6PVH9;E7ENH5;Q5JX58;Q5JX59;Q5JX60;Q5JX44;Q5JX45;Q5JX56	Copine-1	CPNE1	14	14	14	21.6	21.6	21.6	58.634	0	103.62	404	5755600000	274080000		16116000	15085000	21962000	8414700	7849200	9847200	11220000	10918000	8602100	12212000	13936000	30318000	12678000	12662000	8115700	10623000	5696200	10375000	8492900	38953000	343640000	347780000	383450000	212990000	222660000	224130000	290590000	301600000	262520000	260520000	266820000	483500000
383	B0QZE2;J3QKD2;Q15326-4;Q15326-2;Q15326-6;Q15326-3;Q15326	B0QZE2;J3QKD2;Q15326-4;Q15326-2;Q15326-6;Q15326-3;Q15326	Zinc finger MYND domain-containing protein 11	ZMYND11	1	1	1	2.7	2.7	2.7	61.286	0.00022041	6.1648	1	15504000	484500		0	0	0	0	0	0	0	0	0	0	0	484500	0	0	0	0	0	0	0	0	0	0	0	0	0	0	0	0	0	0	0	12067000
384	B0YIW2;P02656	B0YIW2;P02656	Apolipoprotein C-III	APOC3	2	2	2	23.1	23.1	23.1	12.815	0	170.07	43	279390000	31043000		2861600	5111500	2159700	1455600	680560	780490	1264300	1157700	3579600	1173000	2554300	1550800	1668600	383420	1193600	842130	0	0	914150	1712300	25530000	32331000	19844000	23887000	11315000	10314000	14309000	11975000	22995000	12409000	27318000	15837000
385	B1AH49;P25325;P25325-2	B1AH49;P25325;P25325-2	Sulfurtransferase;3-mercaptopyruvate sulfurtransferase	MPST	6	5	5	30.4	27.7	27.7	24.982	0	49.934	108	762940000	47683000		2422700	247560	3117400	3933400	3517000	1841200	2524800	2097700	1908400	3565000	3256800	660430	990620	2846200	2652000	256560	2175700	5997700	2202000	1470400	55011000	8342100	41889000	53103000	46058000	63783000	40128000	34537000	58663000	68874000	30344000	35511000
386	B1AHD1;P55769	B1AHD1;P55769	NHP2-like protein 1;NHP2-like protein 1, N-terminally processed	NHP2L1	5	5	5	40.2	40.2	40.2	14.627	0	83.891	238	4059000000	405900000		38011000	20566000	26122000	18312000	23238000	26951000	17234000	17813000	13317000	8130100	20146000	24806000	16805000	14966000	19231000	11691000	17668000	15698000	19599000	35593000	296100000	170600000	218100000	167270000	231680000	267540000	230230000	238920000	162480000	85660000	212430000	245860000
387	B1AHL2;P23142-4;P23142-2;P23142-3;B1AHM7;B1AHM9;H7C1M6;B1AHM5;B1AHM6;B1AHM4;B1AHN3	B1AHL2;P23142-4;P23142-2;P23142-3	Fibulin-1	FBLN1	15	5	5	25.8	7.6	7.6	78.329	0	22.142	111	1916300000	53229000		759150	4044100	1872600	2120100	2266700	946340	3324800	1381500	1380500	1964800	7347100	2067500	1543900	6312200	2877500	3248300	1242200	5311800	1978400	1239900	49636000	100500000	63391000	71518000	108100000	48437000	166220000	108520000	75582000	79147000	240550000	102340000
388	C9JBA0;B1AJU2;E2QRE5;Q9Y228-2;Q9Y228;C9J0C0;Q9Y228-3	C9JBA0;B1AJU2;E2QRE5;Q9Y228-2;Q9Y228;C9J0C0;Q9Y228-3	TRAF3-interacting JNK-activating modulator	TRAF3IP3	3	3	3	21.2	21.2	21.2	17.901	0.00063776	5.593	11	32900000	2990900		0	0	216240	555600	0	893180	209220	0	401980	0	422120	0	0	292550	0	0	0	0	0	0	0	0	5094900	4870400	0	4955300	4111400	0	5942100	0	4374500	0
389	B1AJY5;B1AJY7;O75832;B1AJY6;O75832-2	B1AJY5;B1AJY7;O75832;B1AJY6;O75832-2	26S proteasome non-ATPase regulatory subunit 10	PSMD10	2	2	2	10.8	10.8	10.8	20.217	0.0054945	2.8062	10	71399000	5949900		0	0	0	0	468300	640430	0	0	0	1043500	0	635890	0	1138600	608830	0	0	788040	0	626370	0	0	0	0	7065700	11185000	0	0	0	0	0	8046900
390	B1AK53	B1AK53	Espin	ESPN	3	3	3	2.8	2.8	2.8	91.732	0.00026504	9.8632	6	54682000	1708800		0	112600	0	0	0	0	0	0	0	0	0	0	576450	0	0	0	0	275890	23607	720260	0	3425600	0	0	0	0	0	0	0	0	0	0
391	B1AKG0;Q03591	B1AKG0;Q03591	Complement factor H-related protein 1	CFHR1	4	1	1	14	3.7	3.7	30.858	1	-2	0	22996000	1642500		0	0	0	0	0	0	0	0	1642500	0	0	0	0	0	0	0	0	0	0	0	0	0	0	0	0	0	0	0	26433000	0	0	0
392	B1AKL4;Q9NRA8-2;Q9NRA8;Q9NRA8-3	B1AKL4;Q9NRA8-2;Q9NRA8;Q9NRA8-3	Eukaryotic translation initiation factor 4E transporter	EIF4ENIF1	2	2	2	3.7	3.7	3.7	105.55	0.0035131	3.0565	6	14416000	300320		0	0	0	0	0	62963	0	47962	0	46203	0	94600	48596	0	0	0	0	0	0	0	0	0	0	0	0	4166500	0	4591500	0	3065800	0	0
393	B1AKM8;B1AKM6;H0Y7P7;Q9UG56-2;Q9UG56	B1AKM8;B1AKM6;H0Y7P7;Q9UG56-2;Q9UG56	Phosphatidylserine decarboxylase proenzyme;Phosphatidylserine decarboxylase alpha chain;Phosphatidylserine decarboxylase beta chain	PISD	3	3	3	14	14	14	26.282	0.00096135	4.1382	12	55603000	3475200		96124	524280	136110	670140	126880	0	50799	0	115990	1108000	75454	0	501010	0	0	0	0	0	0	70418	5418200	9638900	6646800	8996100	6261500	0	3303300	0	6999700	15206000	1353300	0
394	B1AKV6;B1AKV3;Q9NVA1;B1AKV2;F6UTR7;Q9NVA1-5;Q9NVA1-4;Q9NVA1-2;F8WCR2;B1AKV4;Q9NVA1-3	B1AKV6;B1AKV3;Q9NVA1;B1AKV2;F6UTR7;Q9NVA1-5;Q9NVA1-4;Q9NVA1-2	Ubiquinol-cytochrome-c reductase complex assembly factor 1	UQCC1	3	3	3	12.8	12.8	12.8	27.909	0.00027755	11.124	46	151080000	10791000		1166400	680150	416600	0	1691200	149490	214030	0	229840	755240	0	1044800	1918000	669180	477100	0	211610	230540	458620	478550	15022000	8546500	7975300	0	21165000	5316900	5932200	0	6762800	12872000	0	13352000
395	B1AKY9;P50993	B1AKY9;P50993	Sodium/potassium-transporting ATPase subunit alpha-2	ATP1A2	11	1	1	11.8	0.7	0.7	110.86	1	-2	2	99144000	1770400		0	0	0	0	0	0	0	0	0	0	1210900	0	559500	0	0	0	0	0	0	0	0	0	0	0	0	0	0	0	0	0	65202000	0
396	H0Y6Y8;B1AL05;Q8N983-4;Q8N983-3;Q8N983-2;Q8N983;Q8N983-6;Q8N983-7;H0YBU8;M0R051	H0Y6Y8;B1AL05;Q8N983-4;Q8N983-3;Q8N983-2;Q8N983;Q8N983-6;Q8N983-7;H0YBU8	39S ribosomal protein L43, mitochondrial	MRPL43	5	5	5	25.4	25.4	25.4	18.657	0.00024131	7.9001	35	380790000	29291000		11877000	406700	1346500	622520	2789500	1292700	0	647610	0	95491	1565900	2210400	867380	963610	860540	0	580880	517690	1214000	1433000	96327000	9325800	16607000	13249000	16741000	16308000	0	19176000	0	2274200	16367000	21515000
397	B1ALH6;O14832;O14832-2;C9IYS5;C9JR86	B1ALH6;O14832;O14832-2	Phytanoyl-CoA dioxygenase, peroxisomal	PHYH	5	5	5	17.8	17.8	17.8	36.965	0.00022999	6.9755	9	92546000	4206600		3699200	0	0	0	0	0	0	0	0	0	0	507480	0	0	0	0	0	0	0	0	77385000	0	0	0	0	0	0	0	0	0	0	23568000
398	B1ALK7;Q14155-1;Q14155-5;Q14155-6;Q14155-2;Q14155-3;Q14155;E7EUY6;E9PDQ5;F6SJA5;C9JDI6;B1ANY6;E7ENL8;E7EU80	B1ALK7;Q14155-1;Q14155-5;Q14155-6;Q14155-2;Q14155-3;Q14155;E7EUY6;E9PDQ5	Rho guanine nucleotide exchange factor 7	ARHGEF7	6	3	3	9.5	4.8	4.8	79.831	0.00026882	10.259	41	100120000	2383700		317450	95493	116970	156120	64022	84574	104450	90148	83255	89932	109150	246110	177810	66867	49229	52575	0	100560	207850	171140	7883200	3695800	6023000	5596900	4262200	3517700	3884800	3950800	5151300	4405300	3739100	9652900
399	B1ALM5;Q9P0T7	B1ALM5;Q9P0T7	Transmembrane protein 9	TMEM9	1	1	1	7	7	7	20.958	1	-2	5	7056500	588040		357030	0	0	0	0	0	0	0	0	0	0	135310	0	0	0	0	0	0	0	95709	2752700	0	0	0	0	0	0	0	0	0	0	2349400
400	B1AM49;Q12926-2;Q12926;B1AM48;B1APY9;B1APY8;P26378-4;P26378-2;P26378-5;P26378;P26378-3;C9JB16	B1AM49;Q12926-2;Q12926;B1AM48;B1APY9;B1APY8;P26378-4;P26378-2;P26378-5;P26378;P26378-3;C9JB16	ELAV-like protein 2;ELAV-like protein;ELAV-like protein 4	ELAVL2;ELAVL4	6	5	3	16.5	14.2	9.6	42.417	0.00062279	5.2221	4	29338000	1466900		0	1466900	0	0	0	0	0	0	0	0	0	0	0	0	0	0	0	0	0	0	0	30566000	0	0	0	0	0	0	0	0	0	0
401	B1AMS2;Q14141-2;Q14141-4;Q14141;Q14141-3	B1AMS2;Q14141-2;Q14141-4;Q14141	Septin-6	SEPT6	11	4	4	33.4	19.3	19.3	49.303	0	321.16	86	603970000	24159000		866970	624350	1345800	2674600	1098500	3525400	1380900	1879300	1066800	1837100	1017500	248640	636860	2138600	739810	0	278460	601980	1335300	861820	21071000	20951000	43653000	59612000	26116000	58456000	41788000	53235000	34714000	39483000	43352000	10195000
402	B1ANH0;B1ANG9;Q16774-2;Q16774-3;B1ANH2;B1ANH3	B1ANH0;B1ANG9;Q16774-2;Q16774-3;B1ANH2;B1ANH3	Guanylate kinase	GUK1	7	1	1	44.2	10.1	10.1	23.711	1	-2	1	1791500	127960		0	0	0	0	0	0	0	0	0	0	0	127960	0	0	0	0	0	0	0	0	0	0	0	0	0	0	0	0	0	0	0	2258700
403	B1ANR0;Q13310-2;Q13310;Q13310-3;H0Y5F5;H0YCC8;B1ANR1;H0YEU6;H0YEQ8;H0Y6X6;H0YER0	B1ANR0;Q13310-2;Q13310;Q13310-3;H0Y5F5	Polyadenylate-binding protein;Polyadenylate-binding protein 4	PABPC4	19	12	11	37.4	21.1	19.7	67.97	0	40.477	226	2961300000	75931000		8733600	8359300	4096500	2193000	2127500	6792500	2897100	4061700	4202500	2329600	4853400	1905200	3551500	2034800	1650000	1313800	1359200	1296400	3458200	8715400	303100000	216040000	160940000	95557000	107630000	297620000	157520000	240640000	214040000	97992000	163700000	92083000
404	H3BLV0;B1AP13;H7BY55;P08174-4;P08174;P08174-3;P08174-5;P08174-2;P08174-6;P08174-7;B1AP15	H3BLV0;B1AP13;H7BY55;P08174-4;P08174;P08174-3;P08174-5;P08174-2;P08174-6;P08174-7;B1AP15	Complement decay-accelerating factor	CD55	2	2	2	6.1	6.1	6.1	35.695	0.00082389	5.0619	25	143440000	7172000		0	0	274930	0	657140	0	0	0	836630	0	0	0	0	426320	0	2630400	1765900	580680	0	0	0	0	15413000	0	15275000	0	0	0	19495000	0	0	0
405	B1APY4;Q01974	B1APY4;Q01974	Tyrosine-protein kinase transmembrane receptor ROR2	ROR2	3	3	3	5.1	5.1	5.1	79.27	0.00082288	5.0476	4	25962000	741760		0	0	0	0	202940	0	0	0	0	0	0	0	0	0	0	0	0	538820	0	0	0	0	0	0	10568000	0	0	0	0	0	0	0
406	B1AVT0;P49760-3;P49760	B1AVT0;P49760-3;P49760	Dual specificity protein kinase CLK2	CLK2	2	2	2	4.4	4.4	4.4	59.874	0.0055115	2.8413	11	48600000	1944000		198850	0	299160	0	201340	105730	0	0	300480	0	0	366750	283850	74419	113430	0	0	0	0	0	0	0	12746000	0	6469800	0	0	0	12517000	0	0	11146000
407	C9JIZ6;B1AVU8;P07602;P07602-2;P07602-3;Q5BJH1	C9JIZ6;B1AVU8;P07602;P07602-2;P07602-3	Prosaposin;Saposin-A;Saposin-B-Val;Saposin-B;Saposin-C;Saposin-D	PSAP	11	11	11	21.8	21.8	21.8	58.44	0	70.342	193	4984000000	146590000		12920000	7453100	11635000	5738200	4693200	5844200	4969400	8651600	11341000	8278500	8971900	4966500	4178000	11386000	4897600	1737200	7855200	4746700	11356000	4970500	313820000	240910000	442020000	457010000	284390000	222760000	187520000	349880000	437160000	277370000	276190000	194120000
408	B2CM72;B2CM71;Q8TAX9-2;Q8TAX9-3;Q8TAX9-6;Q8TAX9;Q8TAX9-4;B2CM73;J3QLF0	B2CM72;B2CM71;Q8TAX9-2;Q8TAX9-3;Q8TAX9-6;Q8TAX9;Q8TAX9-4;B2CM73	Gasdermin-B	GSDML;GSDMB	3	3	3	20.5	20.5	20.5	23.348	0.00022868	6.8732	3	65602000	4685900		0	0	0	0	0	0	0	0	4685900	0	0	0	0	0	0	0	0	0	0	0	0	0	0	0	0	0	0	0	68480000	0	0	0
409	E7ERI8;E7EW49;B2RTR1;E3W994;J3KR49;O75122;B3KR06;E7ENG2;O75122-2;H7C4I5;C9J668;D6RBU8	E7ERI8;E7EW49;B2RTR1;E3W994;J3KR49;O75122	CLIP-associating protein 2	CLASP2	13	10	10	10.4	7.6	7.6	165.63	0	31.327	85	346270000	3569800		347770	215430	185320	212870	34593	193830	71059	251970	175750	39376	99525	344730	584540	152480	0	0	130140	166800	193510	170080	26895000	25397000	19193000	24056000	5925100	19725000	14925000	31663000	21729000	7458600	18706000	25044000
410	B2WTI3;B2WTI4;K7EJU9;Q6NYC1-2;Q6NYC1;Q6NYC1-3	B2WTI3;B2WTI4;K7EJU9;Q6NYC1-2;Q6NYC1;Q6NYC1-3	Bifunctional arginine demethylase and lysyl-hydroxylase JMJD6	JMJD6	3	3	3	11	11	11	39.241	0	16.565	34	106990000	6293400		210690	458130	605540	909830	134520	45969	195160	491530	0	206740	372890	995540	1144700	256760	0	0	0	0	0	265410	4231200	7139700	7487600	9820200	3993400	2229300	6995900	8522900	0	6012400	7381100	13345000
411	B3KPJ4;Q8IXK0-2;Q8IXK0-4;Q8IXK0;Q8IXK0-5;Q8IXK0-3;H7C528	B3KPJ4;Q8IXK0-2;Q8IXK0-4;Q8IXK0;Q8IXK0-5;Q8IXK0-3	Polyhomeotic-like protein 2	PHC2	6	6	5	13.1	13.1	10.3	50.403	0.00023674	7.5145	31	119590000	4429100		198050	366640	137120	293330	316940	92405	0	0	402310	33368	576030	451540	244800	0	68560	0	263570	486750	403820	93871	7211400	9245200	4568600	6262500	6571000	6473600	0	0	0	5996500	8359500	7531200
412	B3KPU0;E5RGS7;A0A087WUQ1;H0YBP7;H7C1D1	B3KPU0;E5RGS7		PDLIM2	5	1	1	48.6	12.3	12.3	16.103	0.0028505	3.202	1	1489700	135430		0	0	0	0	0	0	0	0	0	0	0	0	0	0	0	0	0	135430	0	0	0	0	0	0	0	0	0	0	0	0	0	0
413	E7EP82;E7ETP7;B3KRT8;G5E950;G3V0G6;E7ENM0;E7EN65;F8WAH6;P15502-11;P15502-8;P15502-7;P15502-6;P15502-12;P15502-13;P15502-5;P15502-2;P15502-1;P15502-4;P15502-10;P15502;P15502-9	E7EP82;E7ETP7;B3KRT8;G5E950;G3V0G6;E7ENM0;E7EN65;F8WAH6;P15502-11;P15502-8;P15502-7;P15502-6;P15502-12;P15502-13;P15502-5;P15502-2;P15502-1;P15502-4;P15502-10;P15502;P15502-9	Elastin	ELN	1	1	1	11.9	11.9	11.9	14.728	0.00024516	8.2296	2	11143000	2228600		0	0	0	0	0	0	0	0	0	0	0	480740	0	725320	0	0	0	1022600	0	0	0	0	0	0	0	0	0	0	0	0	0	2092900
414	B3KS98;O15372;A0A087WZK9;E5RJT0;E5RGU4;E5RFW7;E5RFH0	B3KS98;O15372;A0A087WZK9;E5RJT0	Eukaryotic translation initiation factor 3 subunit H	EIF3H	13	13	13	36.3	36.3	36.3	41.581	0	87.825	237	2428500000	101190000		4556400	3931600	3794100	8202900	3804200	6561600	2350700	4926600	3569100	5451700	6103500	9628300	2413100	4030300	5585500	2596600	1744900	3727500	12250000	5957000	117850000	138240000	102520000	125670000	122150000	136860000	125080000	130960000	89750000	131190000	146600000	191440000
415	F8W7U8;P49959;B3KTC7;P49959-2;F5GXT0;F5H742;F5H256	F8W7U8;P49959;B3KTC7;P49959-2	Double-strand break repair protein MRE11A	MRE11A	14	14	14	25	25	25	80.521	0	32.677	278	2017400000	51729000		2508200	1597500	2448700	2089600	2213700	3355800	2142100	1883300	1974600	3316100	3714200	1819900	2820300	2715900	2346800	2476100	2399800	2792500	3351200	3763100	141700000	77559000	105820000	104130000	120400000	133350000	118050000	113280000	98596000	121620000	130280000	73683000
416	B3KUB4;O43570-2;O43570	B3KUB4;O43570-2;O43570	Carbonic anhydrase 12	CA12	1	1	1	5.3	5.3	5.3	31.857	0.00081087	4.8641	8	110540000	9211900		0	0	0	0	623960	0	0	0	0	0	0	0	598130	824180	0	0	1556700	2419800	3189100	0	0	0	0	0	13130000	0	0	0	0	0	0	0
417	B3KW70;F5GYX4;H0YG03;Q13361-2;Q13361;H0YGS3;F5H413;F5H7Z2;F5H2W4	B3KW70;F5GYX4;H0YG03;Q13361-2;Q13361;H0YGS3;F5H413;F5H7Z2;F5H2W4	Microfibrillar-associated protein 5	MFAP5	2	2	2	11.5	11.5	11.5	17.114	0.0012781	3.4266	69	1148600000	143570000		4148500	3988200	4857100	11928000	9358900	4898500	18767000	7219000	15994000	12143000	5448700	0	3147400	6551300	5631600	10382000	7385900	7088700	3427100	1204800	47908000	47760000	86972000	77856000	97138000	55869000	209560000	119070000	134690000	143270000	87992000	0
418	B3KY94;O14735-3;O14735;H3BUR9	B3KY94;O14735-3;O14735;H3BUR9	CDP-diacylglycerol--inositol 3-phosphatidyltransferase	CDIPT	2	2	2	10.1	10.1	10.1	25.946	0.00023624	7.4735	77	589580000	73697000		4698600	2407500	3427100	1596200	5393500	2705900	3189100	2221200	5229300	3155900	3174600	2746200	5799500	4720100	2940200	4452900	3314200	3893100	4241800	4390300	39581000	22853000	27860000	26923000	39417000	25541000	34138000	28988000	27592000	46034000	24371000	18702000
419	B4DDF4;B4DUT8;Q99439;A0A087X271;Q99439-2;A0A087X1X5;H3BVI6;K7ES69;H3BQH0;U3KPS3;A0A087WV51	B4DDF4;B4DUT8;Q99439;A0A087X271;Q99439-2;A0A087X1X5;H3BVI6;K7ES69	Calponin;Calponin-2	CNN2	10	9	9	45.6	41.9	41.9	32.616	0	323.31	533	9423900000	554340000		6504400	20072000	25162000	25670000	22278000	30129000	42151000	28692000	32524000	19454000	21648000	19815000	20648000	20166000	13451000	94258000	30173000	53258000	15771000	12521000	176050000	354690000	591330000	544060000	529740000	565760000	928080000	577950000	699900000	520880000	443170000	384340000
420	B4DDJ5;P21757-2;P21757-3;P21757;E5RI91;E5RFW8;H0YBY2	B4DDJ5;P21757-2;P21757-3;P21757;E5RI91;E5RFW8;H0YBY2	Macrophage scavenger receptor types I and II	MSR1	2	2	2	4.3	4.3	4.3	51.725	0.00043478	5.94	23	126250000	4072500		88736	0	550880	215830	181780	482330	271220	239220	516670	273100	0	0	417790	147560	0	0	113190	0	312120	262090	4465100	0	12026000	8793000	10331000	13819000	17635000	16220000	15464000	9044700	0	0
421	H3BQ48;Q2TA70;B4DFF3;O95090;B4DMY6;H3BPM8;Q13286-4;Q13286-6;Q13286-2;B4DXL3;Q13286-3;Q13286	H3BQ48;Q2TA70;B4DFF3;O95090;B4DMY6;H3BPM8;Q13286-4;Q13286-6;Q13286-2;B4DXL3;Q13286-3;Q13286	Battenin	CLN3	2	2	2	15.2	15.2	15.2	20.73	0.0061392	2.7557	5	103840000	14835000		6228700	5777500	0	0	0	0	0	0	0	0	0	0	0	2828600	0	0	0	0	0	0	35190000	50288000	0	0	0	0	0	0	0	0	0	0
422	J3QKS7;B4DGM3;Q969G3-6;Q969G3-5;Q969G3-3;Q969G3-2;Q969G3-4;Q969G3;K7EMQ8;H7C048;J3KT85;J3QR61	J3QKS7;B4DGM3;Q969G3-6;Q969G3-5;Q969G3-3;Q969G3-2;Q969G3-4;Q969G3;K7EMQ8;H7C048	SWI/SNF-related matrix-associated actin-dependent regulator of chromatin subfamily E member 1	SMARCE1	4	4	4	17.7	17.7	17.7	33.433	0	30.764	134	986330000	44833000		2874800	2768500	2128600	4220700	1463500	2281600	1139900	1546400	2606800	1294400	2351100	3698900	801230	3145100	1699000	1454200	1406200	3008900	2141100	2802400	50898000	56714000	40400000	68438000	51717000	49097000	31014000	40444000	75957000	36460000	54818000	94037000
423	B4DHE8;Q96DH6-2;Q96DH6;J3KTC1;B4DM51;Q96DH6-3;J3QKT5	B4DHE8;Q96DH6-2;Q96DH6;J3KTC1;B4DM51;Q96DH6-3	RNA-binding protein Musashi homolog 2	MSI2	5	5	5	22.2	22.2	22.2	34.812	0	45.463	123	539690000	44974000		1216800	115570	1636700	3015300	3163700	0	2323600	1999100	233180	4458000	4077900	1878400	5306600	3809600	2398700	1285600	1816700	2624900	3189500	424450	20160000	5825200	30764000	35870000	48380000	0	31876000	28902000	11616000	55045000	39966000	21664000
424	B4DHR0;Q9H5N1-2;Q9H5N1;H3BU67;H3BNR2;H3BT64;H3BNR8	B4DHR0;Q9H5N1-2;Q9H5N1	Rab GTPase-binding effector protein 2	RABEP2	7	7	7	14.9	14.9	14.9	56.112	0.00024366	8.1403	26	187590000	6699700		734010	360120	1292500	0	474880	0	0	342650	0	701110	636690	0	397990	139570	120540	0	1258000	0	241580	0	19268000	9948700	26259000	0	21052000	0	0	11300000	0	21260000	4959300	0
425	B4DI03;K7EJQ7;Q9BY50	B4DI03;K7EJQ7;Q9BY50	Signal peptidase complex catalytic subunit SEC11;Signal peptidase complex catalytic subunit SEC11C	SEC11L3;SEC11C	7	7	7	37.8	37.8	37.8	17.404	0	36.11	164	2943900000	327100000		27555000	1310100	24646000	45291000	2991800	5274700	41266000	76249000	49344000	1127900	25672000	2791400	4887000	8649100	5602700	2543300	0	279870	0	1621200	204540000	25336000	264620000	504310000	39236000	62350000	432200000	788790000	485320000	28902000	181480000	32191000
426	B4DIW9;O15084-2;O15084;O15084-4;O15084-1	B4DIW9;O15084-2;O15084;O15084-4;O15084-1	Serine/threonine-protein phosphatase 6 regulatory ankyrin repeat subunit A	ANKRD28	4	3	3	8.2	5.5	5.5	77.746	0.00091659	3.4877	16	94174000	3487900		148070	214290	252900	0	81586	0	0	0	132980	0	0	421260	236860	1031400	645180	0	0	61183	106360	155900	10433000	9415600	10671000	0	6256800	0	0	0	8251800	0	0	16045000
427	H3BRY6;B4DVT3;B4DJL6;Q96SY0-4;Q96SY0-3;Q96SY0	H3BRY6;B4DVT3;B4DJL6;Q96SY0-4;Q96SY0-3;Q96SY0	von Willebrand factor A domain-containing protein 9	VWA9	2	2	2	4.3	4.3	4.3	51.583	0.0075301	2.575	3	13217000	508340		0	0	0	0	0	0	0	0	0	0	0	0	62831	0	0	0	0	0	0	445510	0	0	0	0	0	0	0	0	0	0	0	0
428	B4DJV2;O75390;H0YIC4;F8VPA1;F8VTT8;F8W4S1;F8VRP1;F8VX68;F8VRI6;F8VPF9;F8VR34;F8W1S4;F8W642;F8VZK9;F8VX07;F8VWQ5;F8VU34	B4DJV2;O75390	Citrate synthase;Citrate synthase, mitochondrial	CS	16	16	11	45.9	45.9	26.3	50.431	0	323.31	1396	33094000000	1741800000		87763000	91304000	76206000	99208000	114430000	74864000	84043000	64573000	81708000	75139000	127170000	149840000	89692000	101510000	90531000	45090000	53646000	45955000	98782000	90314000	2164600000	1473000000	1653200000	2009300000	2654100000	1507500000	2099300000	1873500000	1917600000	1950500000	2225300000	2538400000
429	B4DK25;H0Y5C2;O95260	B4DK25;H0Y5C2;O95260	Arginyl-tRNA--protein transferase 1	ATE1	3	3	1	11.9	11.9	3.2	45.831	0	25.427	6	20449000	929500		0	0	0	0	0	0	0	0	0	640100	0	289410	0	0	0	0	0	0	0	0	0	0	0	0	0	0	0	0	0	11157000	0	10190000
430	B4DK69;P52895;Q04828;S4R3P0;H0Y804	B4DK69;P52895;Q04828	Aldo-keto reductase family 1 member C2;Aldo-keto reductase family 1 member C1	AKR1C2;AKR1C1	3	3	2	10.8	10.8	8.1	33.834	0.00079872	4.6539	31	328790000	16440000		0	1128400	1978100	736880	1426200	307840	877540	34231	404430	2161700	1014500	645930	0	671680	1272000	177020	1930600	997470	674950	0	0	9557700	50630000	23534000	42737000	7931900	33399000	1022500	3600000	50492000	26615000	17421000
431	Q9H910;B4DLH4;A6NGP5;H3BMV3;H3BU16;Q9H910-2;H3BMM8;B4E1P3;H3BMT0;H3BTV5;H3BS08	Q9H910;B4DLH4;A6NGP5;H3BMV3;H3BU16;Q9H910-2;H3BMM8;B4E1P3;H3BMT0;H3BTV5	Hematological and neurological expressed 1-like protein	HN1L	6	6	6	51.1	51.1	51.1	20.063	0	110.62	198	1978500000	152190000		4324200	3417700	9125100	8752400	6568200	5097700	6447500	5529800	3415100	9776000	5360300	8744700	5515700	7425500	15164000	7687600	14313000	8122400	6317700	11088000	104980000	72258000	113590000	113210000	95466000	77419000	100330000	83862000	57580000	126090000	90555000	93002000
432	B4DLN1;Q9UBX3;Q9UBX3-2;F6RGN5;I3L1E8	B4DLN1;Q9UBX3;Q9UBX3-2	Mitochondrial dicarboxylate carrier	SLC25A10	13	13	10	32.4	32.4	27.1	48.099	0	323.31	458	6281900000	251270000		21487000	6076000	20262000	5824900	16700000	5446200	12820000	4124500	2760600	4814400	40964000	25426000	19611000	6237400	12267000	829420	3688900	3054500	7450100	31429000	526410000	271160000	468400000	186410000	503590000	177760000	378510000	178520000	144490000	208440000	722760000	661410000
433	B4DNJ1;B4DN26;E7ESF4;P00750-4;P00750-3;P00750;P00750-2	B4DNJ1;B4DN26;E7ESF4;P00750-4;P00750-3;P00750	Tissue-type plasminogen activator;Tissue-type plasminogen activator chain A;Tissue-type plasminogen activator chain B	PLAT	3	3	3	10.1	10.1	10.1	49.079	0.00022883	6.8921	5	43471000	1610000		0	0	0	0	1169600	0	0	0	0	0	0	0	0	0	0	0	0	0	440430	0	0	0	0	0	25145000	0	0	0	0	0	0	0
434	B4DPQ0;P00736;F5H2D0;F5H1N6;F5GWL0;F5H3A3;F5H1V0;F5H3N3;F5H6Y3	B4DPQ0;P00736;F5H2D0	Complement C1r subcomponent;Complement C1r subcomponent heavy chain;Complement C1r subcomponent light chain	C1R	11	11	11	22.3	22.3	22.3	81.889	0	288.36	159	783370000	17408000		212620	1507800	710670	443330	809920	1190600	1422400	210800	768600	269380	1022700	959410	2307100	1046800	378700	1386800	380140	1011000	336860	1032500	23371000	58231000	36137000	36863000	57384000	48469000	67445000	29133000	48510000	31128000	48447000	44787000
435	B4DQI6;Q13595-3;Q13595;Q13595-2	B4DQI6;Q13595-3;Q13595;Q13595-2	Transformer-2 protein homolog alpha	TRA2A	4	4	4	21.7	21.7	21.7	20.589	0	85.16	181	985000000	98500000		10975000	6509600	3542400	5433600	4140800	7199300	4196300	4963600	4015800	7571900	6152800	3269300	6553500	4351300	4118300	2267100	0	3249500	4225300	5764300	95035000	53660000	45683000	52515000	49529000	74261000	42556000	64551000	38962000	89267000	62126000	36885000
436	B4DQT1;B4DVN3;E7ESC7;Q7L5Y9-3;Q7L5Y9;D6RE80;Q7L5Y9-2	B4DQT1;B4DVN3;E7ESC7;Q7L5Y9-3;Q7L5Y9;D6RE80;Q7L5Y9-2	Macrophage erythroblast attacher	MAEA	2	2	2	4.6	4.6	4.6	39.782	0.0099706	2.3768	3	18925000	860210		0	0	0	0	0	0	0	0	0	111500	0	0	247450	0	157200	0	68698	0	122500	152860	0	0	0	0	0	0	0	0	0	3331400	0	0
437	B4DR61;P61619;P61619-3;H7C1Q9;C9JXC6;H7C069;A6NK38;F2Z2C7;A6NIF9;C9JJV4	B4DR61;P61619;P61619-3	Protein transport protein Sec61 subunit alpha isoform 1	SEC61A1	7	7	4	13.5	13.5	8.9	52.949	0	20.172	202	4376000000	230320000		11738000	12357000	14247000	13307000	13982000	9385600	19585000	17019000	6757400	3826500	17362000	10035000	13909000	9529300	9597900	11627000	8068200	9644100	8727000	9613000	210960000	179920000	276390000	259020000	331610000	232800000	360730000	422090000	160990000	121770000	332080000	196800000
438	B4DSB0;O95453-2;O95453-3;O95453;H3BRK1	B4DSB0;O95453-2;O95453-3;O95453	Poly(A)-specific ribonuclease PARN	PARN	3	3	3	7.8	7.8	7.8	52.988	0.0028309	3.1153	18	128410000	6114600		441170	73639	185650	0	153320	900690	803350	0	0	286820	1088500	265040	140080	558290	658980	0	0	0	539630	19446	14142000	2005200	2451600	0	4302800	27537000	31494000	0	0	8792900	33029000	4538100
439	E9PGC0;P20936-2;B4DTL2;P20936;Q68CU6	E9PGC0;P20936-2;B4DTL2;P20936	Ras GTPase-activating protein 1	RASA1	10	10	10	15.2	15.2	15.2	101.79	0	36.503	83	322090000	5553300		251730	289780	188240	312870	551520	61264	174040	109100	116240	339720	0	94119	544550	600400	0	71784	606420	825140	343270	73097	19408000	18165000	21428000	14663000	31595000	10650000	18016000	8875900	18755000	21879000	0	12291000
440	B4DTS2;Q9BZL6;Q8NCK8;M0QZ82;M0R2Z8	B4DTS2;Q9BZL6;Q8NCK8	Serine/threonine-protein kinase;Serine/threonine-protein kinase D2	PRKD2	6	6	6	10.5	10.5	10.5	97.742	0	26.301	56	231330000	5931400		303970	812320	345000	559380	181180	355990	201470	296080	800650	153990	238940	126910	401140	379380	160550	113050	78733	137690	168100	116870	16841000	21112000	16640000	16225000	8507400	15308000	11583000	14896000	20119000	7579600	12949000	8300800
441	F5GZ28;B4DTU4;P18858;M0R0Q7;P18858-2;B4E135;M0QY71;M0R1G7	F5GZ28;B4DTU4;P18858;M0R0Q7;P18858-2;B4E135	DNA ligase;DNA ligase 1	LIG1	6	6	6	8	8	8	93.946	0.00024384	8.1586	21	98105000	1923600		78462	766540	0	84051	0	171960	0	0	0	205780	0	429270	96088	0	0	0	0	0	0	91485	7742100	32356000	0	4758700	0	10883000	0	0	0	11634000	0	25491000
442	B4DUC8;Q13126;Q13126-4;Q13126-3;Q13126-2;J3QSB7;Q13126-7;Q13126-6;Q13126-5;F2Z2F3;F8WES2;J3KRN1	B4DUC8;Q13126;Q13126-4;Q13126-3;Q13126-2;J3QSB7;Q13126-7;Q13126-6;Q13126-5	S-methyl-5-thioadenosine phosphorylase;Purine nucleoside phosphorylase	MTAP	9	9	9	44.3	44.3	44.3	33.186	0	102.02	109	880660000	44033000		6491500	1895000	1098700	1867900	971230	4794100	1383300	2379300	2519300	3414900	649770	1878800	96047	1986100	681830	2693400	1186500	4809500	2643700	592140	98121000	59685000	42822000	56103000	31215000	71286000	27771000	48152000	45568000	63402000	35697000	50595000
443	C9JEN3;C9IYT2;F8WDY4;C9IZ27;C9JW19;C9JWV9;B4DUD2;Q969X1;C9JAP5;C9JM62;C9JAK9;C9JN47;C9JI44;C9JDV0	C9JEN3;C9IYT2;F8WDY4;C9IZ27;C9JW19;C9JWV9;B4DUD2;Q969X1;C9JAP5	Protein lifeguard 3	TMBIM1	3	3	3	25.5	25.5	25.5	11.535	0.0040316	3.0347	7	22361000	11180000		0	0	0	0	0	0	3661800	0	0	5358300	0	0	0	0	0	0	2160200	0	0	0	0	0	0	0	0	0	0	0	0	9652400	0	0
444	B4DUX5;P50579;F8VRR3;F8VQZ7;P50579-2;G3V1U3;F8VSC4;F8VZX9;F8VY03	B4DUX5;P50579;F8VRR3;F8VQZ7;P50579-2	Methionine aminopeptidase 2	METAP2	7	7	7	19.3	19.3	19.3	50.496	0	23.333	58	558630000	19263000		445120	489770	698340	889720	1449900	1154600	811930	1655400	944900	1869700	1346000	1675400	1476700	598210	610410	207860	0	842370	776440	1320500	20955000	15483000	28332000	31194000	24141000	29923000	36147000	43947000	27344000	44073000	42542000	41234000
445	B4DVB0;Q9H0X9-2;Q9H0X9;E9PNH0;H0YCD7	B4DVB0;Q9H0X9-2;Q9H0X9	Oxysterol-binding protein-related protein 5	OSBPL5	3	2	2	4.7	3.2	3.2	88.434	0.0028374	3.143	7	37122000	757600		0	0	268660	88241	96565	0	45148	30056	0	41845	117980	0	0	0	0	0	0	0	69106	0	0	0	11412000	4247100	4659500	0	6889400	3850800	0	3323000	7636500	0
446	G3V4W0;B4DY08;G3V4C1;P07910-2;P07910-4;G3V251;G3V2D6;G3V5X6;G3V3K6;P07910-3;B4DSU6;G3V5V7;B2RXH8;G3V4M8;G3V2H6	G3V4W0;B4DY08;G3V4C1;P07910-2;P07910-4;G3V251;G3V2D6;G3V5X6;G3V3K6	Heterogeneous nuclear ribonucleoproteins C1/C2	HNRNPC	11	11	3	41.2	41.2	9.2	28.916	0	323.31	2223	57731000000	2886500000		201260000	224190000	124480000	148420000	143590000	196890000	91974000	100810000	102320000	135960000	179860000	211090000	140210000	123670000	122390000	120440000	93622000	113690000	125050000	186590000	3567000000	3969300000	2617200000	2924400000	3061900000	4133700000	2418500000	2525500000	2167800000	3252800000	2957500000	3254300000
447	B4DY09;Q12905;X6R6Z1	B4DY09;Q12905	Interleukin enhancer-binding factor 2	ILF2	14	14	14	51.1	51.1	51.1	38.91	0	323.31	1100	17662000000	929550000		59251000	77241000	40812000	57339000	39319000	49683000	37085000	25684000	32674000	47843000	47398000	66017000	29192000	48455000	47767000	35066000	37221000	44831000	41247000	65429000	1074200000	1407900000	883290000	891910000	830050000	1019600000	857270000	713010000	769270000	978460000	879400000	1082800000
448	B4E0T2;P50542-2;P50542-3;P50542;P50542-4;H0YGT8	B4E0T2;P50542-2;P50542-3;P50542;P50542-4	Peroxisomal targeting signal 1 receptor	PEX5	4	4	4	8.5	8.5	8.5	73.182	0.00025536	9.0271	15	104680000	2907700		0	0	0	0	0	271310	172080	0	0	234060	0	160420	98260	133610	0	73311	0	202880	177930	1383800	0	0	0	0	0	9103200	6863700	0	0	6755200	0	7049000
449	Q8NBY1;B4E0Y9;Q9P289;Q9P289-2;Q9P289-3;Q5JV98;Q5JV99	Q8NBY1;B4E0Y9;Q9P289;Q9P289-2;Q9P289-3	Serine/threonine-protein kinase 26	STK26	7	2	2	19.4	6.6	6.6	43.867	0.00062344	5.2374	4	30013000	1364200		0	763150	0	0	0	0	0	0	0	0	0	0	0	0	0	0	0	0	0	601060	0	15628000	0	0	0	0	0	0	0	0	0	0
450	B4E1Z4;E7ETN3;P00751;H7C5H1;P00751-2;E9PDZ0;C9JRT3;H0Y868;F2Z3N2;Q8N6L6;H7C526;F8WCJ9;C9JYQ5;Q5ST52;A2ABG0	B4E1Z4;E7ETN3;P00751	Complement factor B;Complement factor B Ba fragment;Complement factor B Bb fragment	CFB	27	27	19	24.9	24.9	17.1	140.94	0	124.96	420	4255900000	55272000		1327800	2426600	4447800	3435800	2171000	1794400	2785900	1857700	7724500	982470	3534100	3378200	3046900	4687800	1695100	1763900	1320900	3524500	1829400	1537100	146820000	199570000	329180000	253600000	232570000	157260000	260470000	175430000	490060000	172210000	290350000	227730000
451	B4E3L3;Q96RU2-2;Q96RU2;G3V1N5;Q6NZX9;H0YFA0;H0YFD7;H0YFX3;H0YG96	B4E3L3;Q96RU2-2;Q96RU2;G3V1N5;Q6NZX9	Ubiquitin carboxyl-terminal hydrolase;Ubiquitin carboxyl-terminal hydrolase 28	USP28	3	3	3	3.8	3.8	3.8	105.82	0.00094304	3.8869	12	33882000	639280		89242	173750	54811	0	52083	81692	0	0	20465	0	0	86232	27754	0	0	0	0	53257	0	0	4772400	5258600	4833000	0	3899900	3392900	0	0	1809800	0	0	6794000
452	H0YBU9;B4E3T4;Q93062-4;Q93062-5;Q93062;Q93062-2;Q93062-3;E5RJD7;H0YC46;E5RFP4;E5RJ31;Q6ZRY4	H0YBU9;B4E3T4;Q93062-4;Q93062-5;Q93062;Q93062-2;Q93062-3;E5RJD7;H0YC46;E5RFP4;E5RJ31;Q6ZRY4	RNA-binding protein with multiple splicing;RNA-binding protein with multiple splicing 2	RBPMS;RBPMS2	2	2	2	23.5	23.5	23.5	13.036	0.0082713	2.463	10	28949000	3618700		191010	0	0	0	861460	0	0	0	0	185990	598800	0	0	0	0	435740	0	548190	392310	405160	1925500	0	0	0	5774900	0	0	0	0	3065100	4207000	0
453	B5MBX0;Q96FF9;H0YCL8	B5MBX0;Q96FF9;H0YCL8	Sororin	CDCA5	3	3	3	9.8	9.8	9.8	33.734	0.00078989	4.5079	8	34633000	1822800		0	410880	0	0	0	234550	0	174060	0	214570	0	788760	0	0	0	0	0	0	0	0	0	8698100	0	0	0	5137100	0	4758100	0	6158300	0	9670800
454	B5MBZ0;Q9HC35;Q9HC35-2	B5MBZ0;Q9HC35;Q9HC35-2	Echinoderm microtubule-associated protein-like 4	EML4	15	15	15	14.6	14.6	14.6	110.18	0	50.353	341	3452200000	60564000		1769200	4277000	3847500	5044500	1708300	5766800	1420400	5147800	3302100	3480200	3746100	2844700	1325200	1374800	2265700	839410	382680	1475200	2290300	8256900	140940000	205580000	197350000	238050000	125360000	263430000	152140000	261920000	235450000	194350000	201790000	159770000
455	B5MC02;Q8NFT2-3;Q8NFT2-2;Q8NFT2;C9JLP2	B5MC02;Q8NFT2-3;Q8NFT2-2;Q8NFT2;C9JLP2	Metalloreductase STEAP2	STEAP2	2	2	2	6.9	6.9	6.9	45.983	0.00023969	7.7563	17	231860000	9274600		787980	0	0	0	0	0	66933	79405	710370	0	97675	0	778300	2008700	0	2024500	1062900	1657800	0	0	18678000	0	0	0	0	0	19749000	31462000	16136000	0	31666000	0
456	B5MC51;P53671-2;P53671;P53671-3	B5MC51;P53671-2;P53671;P53671-3	LIM domain kinase 2	LIMK2	2	2	2	4	4	4	71.192	0.0061339	2.7508	6	75615000	2043600		0	0	0	186200	0	93732	0	0	132480	0	0	0	45132	0	0	0	0	0	903900	682200	0	0	0	7680400	0	3624900	0	0	5165900	0	0	0
457	B5MCA4;P16422;C9JKY3	B5MCA4;P16422;C9JKY3	Epithelial cell adhesion molecule	EPCAM	4	4	4	15.8	15.8	15.8	37.893	0	18.558	22	72129000	3796300		1118400	450470	126610	0	104490	0	0	349170	0	141080	0	1073100	344540	0	0	0	0	0	88388	0	9138000	4721200	4246700	0	5433000	0	0	5229900	0	4589100	0	23520000
458	B5MCF9;O00541-2;O00541;B3KXD6;H7C267;Q674R7	B5MCF9;O00541-2;O00541;B3KXD6	Pescadillo homolog	PES1	9	9	9	15.6	15.6	15.6	66.077	0	35.713	225	1757100000	47490000		5881500	5355300	3592300	1892400	1498800	3838700	1273500	986460	587520	1809600	2590000	4614800	5156600	972830	2201000	667890	115810	672850	1066800	2715500	184500000	155090000	135220000	87599000	88801000	143840000	107010000	82787000	52911000	109400000	122880000	151630000
459	H7C0E9;B5MCU0;B5MCG9;B7ZL65;Q9Y2K5-2;Q9Y2K5	H7C0E9;B5MCU0;B5MCG9;B7ZL65;Q9Y2K5-2;Q9Y2K5	R3H domain-containing protein 2	R3HDM2	1	1	1	1.8	1.8	1.8	79.916	0.0075289	2.5746	1	3459400	172970		0	0	0	0	0	0	0	0	0	0	0	0	101100	71867	0	0	0	0	0	0	0	0	0	0	0	0	0	0	0	0	0	0
460	H7C128;H7C179;B5MCW3;H7C127;Q9H0E9-4;Q9H0E9-2;Q9H0E9;F8WDX5;D6RID0;F8WCS7;F8WBH2;C9JV05	H7C128;H7C179;B5MCW3;H7C127;Q9H0E9-4;Q9H0E9-2;Q9H0E9;F8WDX5;D6RID0;F8WCS7;F8WBH2;C9JV05	Bromodomain-containing protein 8	BRD8	2	2	2	3	3	3	93.293	0.00093231	3.6857	19	145160000	3819900		0	128840	109040	0	975340	110230	87704	34992	32450	61143	63405	1238500	558070	96680	71261	0	0	57051	85647	109500	0	10965000	11426000	0	8554500	9537800	13221000	9206300	7022500	9357200	2401600	12457000
461	B5MD17;J3KS05;P83916	B5MD17;J3KS05;P83916	Chromobox protein homolog 1	CBX1	2	1	1	16.1	6.5	6.5	19.325	1	-2	1	38868000	4318600		0	0	0	0	0	0	1640100	0	0	0	0	1256300	0	0	0	0	0	1422200	0	0	0	0	0	0	0	0	19943000	0	0	0	0	11168000
462	B5MD46;Q9BXI6;Q9BXI6-2;H0Y2U5	B5MD46;Q9BXI6;Q9BXI6-2	TBC1 domain family member 10A	TBC1D10A	3	3	2	9	9	7.4	47.913	0.00022227	6.3029	23	132410000	4904200		158350	0	152720	433170	377890	123780	298540	236020	110390	0	381870	233070	664140	153250	282940	0	137010	356050	600950	204030	7540200	0	5215800	11694000	8580700	5982700	10817000	13146000	0	0	10465000	5225200
463	B5MD58;P36956;P36956-4;K7EMT8;K7EIW8;P36956-3;P36956-2	B5MD58;P36956;P36956-4;K7EMT8;K7EIW8;P36956-3;P36956-2	Sterol regulatory element-binding protein 1;Processed sterol regulatory element-binding protein 1	SREBF1	2	2	2	2.4	2.4	2.4	95.892	0.0016207	3.3023	2	7749500	151950		104290	0	0	0	0	0	0	0	0	0	0	0	0	47663	0	0	0	0	0	0	4129900	0	0	0	0	0	0	0	0	0	0	0
464	B5MDE0;Q96AA3	B5MDE0;Q96AA3	Protein RFT1 homolog	RFT1	3	3	3	5	5	5	55.835	0.00062125	5.1742	47	385780000	17535000		1965800	593290	1211800	555910	363470	1024800	311180	1765900	1186800	539710	507940	472580	2173500	273550	1487100	377170	181920	232190	1059900	1250700	38013000	30980000	21730000	38902000	25875000	24578000	17291000	26047000	25158000	16058000	22777000	17833000
465	B5MDF5;P62826;J3KQE5;F5H018;B4DV51;H0YFC6;A0A087X0W0	B5MDF5;P62826;J3KQE5;F5H018;B4DV51	GTP-binding nuclear protein Ran	RAN	10	10	10	42.5	42.5	42.5	26.224	0	149.19	747	19260000000	1750900000		116290000	174400000	95235000	83116000	49837000	106230000	60649000	75176000	61733000	90802000	76192000	153710000	107280000	66190000	74117000	44577000	35956000	60549000	84112000	134770000	752140000	1312300000	763990000	648170000	556530000	996820000	580630000	729990000	653040000	792510000	616670000	1139600000
466	Q99613-2;Q99613;B5ME19;H3BPE4;H3BPE3;H3BTY8	Q99613-2;Q99613;B5ME19	Eukaryotic translation initiation factor 3 subunit C;Eukaryotic translation initiation factor 3 subunit C-like protein	EIF3C;EIF3CL	20	20	20	21	21	21	104.1	0	176.46	656	8661100000	188280000		9885200	9116400	9742100	10137000	8212500	11770000	9064600	10172000	8577600	8519900	11103000	15555000	8778100	8620400	8797000	5838900	5407400	7688900	7706200	13593000	510900000	520230000	441950000	558730000	433670000	538910000	415800000	507090000	447790000	439950000	504530000	594770000
467	E7EW69;E7EX04;B5ME97;Q9P0V9-3;Q9P0V9;Q9P0V9-2;F5GYV2;C9JEW2;C9JNR7;F5H1F2	E7EW69;E7EX04;B5ME97;Q9P0V9-3;Q9P0V9;Q9P0V9-2	Septin-10	SEPT10	8	8	8	25.6	25.6	25.6	52.145	0	52.682	117	740150000	27413000		729130	4117700	402420	379240	1946600	1027900	588430	369350	1231400	1426400	965310	2371200	1188300	1542700	965240	737120	1066500	981080	1254800	4122200	36888000	98279000	25173000	22173000	65299000	37900000	37425000	24283000	34651000	39630000	31537000	53809000
468	B6VEX4;Q8IZP0-10;Q8IZP0-8;Q8IZP0-7;Q8IZP0-2;Q8IZP0-4;Q8IZP0-3;Q8IZP0-5;Q8IZP0-6;Q8IZP0-9;Q8IZP0-12;Q8IZP0;Q8IZP0-11;H0Y6B5	B6VEX4;Q8IZP0-10;Q8IZP0-8;Q8IZP0-7;Q8IZP0-2;Q8IZP0-4;Q8IZP0-3;Q8IZP0-5;Q8IZP0-6;Q8IZP0-9;Q8IZP0-12;Q8IZP0;Q8IZP0-11	Abl interactor 1	ABI1	9	9	6	23.9	23.9	19.1	43.294	0	34.285	75	1176200000	56009000		3928500	5077800	1030000	2258300	2717300	2121600	1793800	1404600	1773600	947080	3374500	3749100	2596400	1615200	0	1905600	1461000	3845800	3550000	10859000	80219000	63949000	45613000	53881000	44675000	64148000	64844000	71422000	51617000	72963000	83964000	71017000
469	B7WP74;Q9HCG8	B7WP74;Q9HCG8	Pre-mRNA-splicing factor CWC22 homolog	CWC22	5	5	5	8.5	8.5	8.5	85.576	0.00023923	7.7163	18	60046000	1364700		216200	43624	61208	139040	0	0	0	65857	0	110520	153410	147040	296050	0	0	0	0	0	0	131740	8105400	4141000	4444500	5812300	0	0	0	6038600	0	6416800	5972200	7691100
470	B7WPE2;Q32P44;H0Y3M3;Q32P44-2;G3V1D0;G3V195;C9J6V3;E9PJV5;E9PSB4;H7C355;Q32P44-3	B7WPE2;Q32P44;H0Y3M3;Q32P44-2;G3V1D0;G3V195	Echinoderm microtubule-associated protein-like 3	EML3	12	12	12	17.7	17.7	17.7	95.283	0	34.939	128	598060000	12725000		185160	1178100	578440	1049600	411650	999900	555650	281620	966350	747730	732410	593680	697010	661670	158070	348170	247640	567080	1044900	719820	16302000	48848000	28339000	52233000	32746000	44725000	39534000	20204000	46092000	37772000	42247000	33413000
471	B7WPG3;C9IYN3;D6W592;Q8WVV9-5;Q8WVV9-4;Q8WVV9;C9JJZ7;H7BXH8;Q8WVV9-3;Q8WVV9-2	B7WPG3;C9IYN3;D6W592;Q8WVV9-5;Q8WVV9-4;Q8WVV9	Heterogeneous nuclear ribonucleoprotein L-like	HNRNPLL;HNRPLL	5	5	5	13.6	13.6	13.6	56.45	0.00025767	9.1778	44	555670000	18522000		353590	2274000	1026500	195880	1291200	1697000	203640	857210	1070100	2271300	420410	286660	1164700	290010	461750	128720	792020	781100	1492500	1463800	30593000	37424000	28438000	21273000	30663000	44366000	26220000	35148000	29520000	49164000	39676000	24315000
472	E9PEH6;C9JR67;B7Z2R4;O43556;O43556-3;O43556-4	E9PEH6;C9JR67;B7Z2R4;O43556;O43556-3;O43556-4	Epsilon-sarcoglycan	SGCE	3	3	3	7.3	7.3	7.3	45.068	0.00078278	4.3875	14	106980000	5943400		0	0	0	0	812610	0	947280	0	0	0	1131600	0	233010	0	0	385240	0	2094900	338860	0	0	0	0	0	14584000	0	18592000	0	0	0	10700000	0
473	B7Z2R7;Q5T8D3-2;Q5T8D3-3;Q5T8D3;Q5T8D3-4;X6RDD7;Q5T8E0;A0A087X0B8;K7EM05;Q8NAG6-1;Q8NC06;Q8NC06-2	B7Z2R7;Q5T8D3-2;Q5T8D3-3;Q5T8D3;Q5T8D3-4;X6RDD7;Q5T8E0	Acyl-CoA-binding domain-containing protein 5	ACBD5	9	9	8	17.2	17.2	15.5	58.792	0.00031888	15.33	36	210220000	6781200		281450	0	1166900	210010	133010	84546	0	418130	211510	201890	202520	208420	1508500	297810	207190	0	0	0	245760	1403600	7786700	0	41436000	3643100	3888800	2839700	0	8510100	6977700	0	7138700	5809300
474	B7Z2Y2;Q14746-2;Q14746;V9GY21	B7Z2Y2;Q14746-2;Q14746	Conserved oligomeric Golgi complex subunit 2	COG2	8	8	8	16.2	16.2	16.2	76.078	0.00031566	15.058	57	242470000	5158900		409530	0	171480	421610	729370	70897	181710	255130	251450	186070	396700	75629	187340	288590	491730	0	323890	188160	391830	137760	20470000	0	13287000	19714000	22672000	4744400	13462000	18920000	20956000	13488000	16750000	6938200
475	B7Z3B9;Q13480;Q13480-2	B7Z3B9;Q13480;Q13480-2	GRB2-associated-binding protein 1	GAB1	2	2	2	4.7	4.7	4.7	64.473	0.00095951	4.1211	11	157230000	5615200		0	613840	0	93276	0	0	0	0	0	131760	0	320520	1033400	0	811820	1504500	0	149580	0	956470	0	16642000	0	18912000	0	0	0	0	0	21161000	0	7077600
476	B7Z3R2;Q9ULQ1;Q9ULQ1-3;H0YIK4;Q9ULQ1-2	B7Z3R2;Q9ULQ1;Q9ULQ1-3;H0YIK4;Q9ULQ1-2	Two pore calcium channel protein 1	TPCN1	2	2	2	3.9	3.9	3.9	87.317	0.0021509	3.2452	7	23895000	702800		54445	0	53453	79544	0	0	0	81964	0	66883	0	40833	0	0	58376	0	140730	46976	0	79595	1856100	0	2117100	2598200	0	0	0	3495500	0	2782400	0	0
477	B7Z493;E9PJX4;F8VWL3;Q96M96;F8W1R0;E9PNX0;E9PQT1;Q96M96-3;Q96M96-2;H0YDQ0	B7Z493;E9PJX4;F8VWL3;Q96M96;F8W1R0;E9PNX0	FYVE, RhoGEF and PH domain-containing protein 4	FGD4	9	9	9	11.6	11.6	11.6	95.45	0.00031646	15.119	18	100330000	1760300		0	0	0	76953	41146	0	0	88730	0	0	0	99279	68663	0	0	0	0	0	26275	1359200	0	0	0	4896200	3104600	0	0	4059500	0	0	0	3816200
478	B7Z524;H0YDX7;J3QT46;Q9Y450-4;Q9Y450;H0YES5;E9PHZ9;E9PS53	B7Z524;H0YDX7;J3QT46;Q9Y450-4;Q9Y450	HBS1-like protein	HBS1L	6	6	6	17.9	17.9	17.9	56.961	0	58.858	56	301970000	8627800		586570	1194900	355170	444900	619590	702010	98964	247000	428060	98344	146450	339310	703270	398210	642090	171570	435620	175860	435960	403930	23424000	43877000	13532000	20183000	22723000	30228000	14451000	14630000	18170000	11468000	16366000	19727000
479	E7ES10;E9PCH5;E7EVY3;B7Z574;E7ESM9;P20810-3;P20810-4;P20810-8;P20810-2;P20810;P20810-9;P20810-5;P20810-10;P20810-7;P20810-6;H0Y7F0;H0Y9H6;E9PDE4;E7EQA0;H0YD33;F8W7E0;E7EQK6;H0Y944;H0YA91;E9PSG1	E7ES10;E9PCH5;E7EVY3;B7Z574;E7ESM9;P20810-3;P20810-4;P20810-8;P20810-2;P20810;P20810-9;P20810-5;P20810-10;P20810-7;P20810-6;H0Y7F0;H0Y9H6;E9PDE4;E7EQA0;H0YD33	Calpastatin	CAST	7	7	2	17.8	17.8	5.6	69.749	0	183.34	205	1776700000	53838000		1442500	1228000	2416600	3354400	2178300	383420	2946900	1435800	2871500	4906400	5790000	2236100	1682000	5388100	547110	2261500	3507300	5075400	2547200	1639700	59894000	49006000	70888000	144300000	86817000	37752000	94911000	75843000	85313000	135970000	120560000	69638000
480	B7Z5P7;O60711;O60711-2;E9PNX9	B7Z5P7;O60711;O60711-2	Leupaxin	LPXN	3	3	3	10.9	10.9	10.9	41.643	0.00025126	8.708	13	50558000	2660900		0	0	0	1168500	0	305890	19536	864370	101100	0	123990	0	0	0	0	0	0	0	77556	0	0	0	0	10977000	0	16539000	1810500	8748900	8335400	0	7689900	0
481	B7Z685;D6RC99;E9PCN2;Q02153-2;Q02153-3;Q02153	B7Z685;D6RC99;E9PCN2;Q02153-2;Q02153-3;Q02153	Guanylate cyclase soluble subunit beta-1	GUCY1B3	4	4	4	8	8	8	62.761	0.00025329	8.866	15	65118000	1713600		388340	194210	0	192760	0	0	0	0	0	0	115730	50875	70299	0	0	0	0	0	625920	75495	12064000	8047700	0	11004000	0	0	0	0	0	0	5186100	5111700
482	B7Z6D5;Q96GQ7;A0A087X059;A0A087WYH5	B7Z6D5;Q96GQ7	Probable ATP-dependent RNA helicase DDX27	DDX27	11	11	11	15.8	15.8	15.8	86.604	0	37.168	149	1864300000	44389000		4260800	3727500	2947000	1993500	1412400	6102700	750270	1094600	512970	2644400	3811100	2094900	2745300	1825000	2115600	469660	313280	298100	820720	4448700	221610000	126980000	104230000	111890000	78208000	206750000	57114000	66405000	48327000	121360000	97485000	119290000
483	B7Z7F3;Q9H6Z4-3;Q9H6Z4-2;Q9H6Z4;K7EIJ4;K7EN31;K7EJV3;K7EMH9;K7ENJ2;K7EID7;K7ENB9;K7EPW1;K7ESQ0	B7Z7F3;Q9H6Z4-3;Q9H6Z4-2;Q9H6Z4;K7EIJ4	Ran-binding protein 3	RANBP3	8	8	8	21.3	21.3	21.3	52.894	0.00031221	14.713	81	652720000	25105000		2133200	2831800	1846800	1311600	1118500	1459000	628820	799110	757380	1751600	255350	2155100	436190	1113400	731310	1065900	441250	1268500	1369900	1630200	52455000	78845000	40318000	36809000	34368000	40514000	27243000	25467000	22331000	56535000	27417000	49379000
484	E9PS71;B7Z8B3;Q5QNY5;P40855	E9PS71;B7Z8B3;Q5QNY5;P40855	Peroxisomal biogenesis factor 19	PEX19	1	1	1	12.7	12.7	12.7	18.034	0.000246	8.2795	8	72369000	6579000		1743000	0	935220	0	0	1385700	0	0	0	600140	0	0	0	1274800	0	0	0	0	0	640130	14096000	0	10887000	0	0	13131000	0	0	0	9618800	0	0
485	B7Z964;H7C3M8;H7BZK0;Q14BN4-5;Q14BN4-4;Q14BN4-2;Q14BN4-3;Q14BN4;H7BZW9;B7Z863;Q14BN4-8;C9JA20;C9JCH4	B7Z964;H7C3M8;H7BZK0;Q14BN4-5;Q14BN4-4;Q14BN4-2;Q14BN4-3;Q14BN4;H7BZW9;B7Z863;Q14BN4-8	Sarcolemmal membrane-associated protein	SLMAP	6	6	6	15.7	15.7	15.7	42.036	0.00025621	9.0903	34	165580000	6132400		538780	119850	289740	79227	115480	99375	91229	0	565510	54177	0	1914900	195670	276810	103360	137980	297500	712100	403220	137550	14301000	8875400	13422000	6637500	8813400	8262500	9726400	0	9744200	4516900	0	7842900
486	F8W118;F8VV59;B7Z9C2;H0YHC3;B3KV44;F8VRJ2;H0YH88	F8W118;F8VV59;B7Z9C2;H0YHC3;B3KV44;F8VRJ2;H0YH88	Nucleosome assembly protein 1-like 1	NAP1L1	7	1	1	39.2	6.7	6.7	24.694	0.00093318	3.6924	2	6446900	586080		0	0	0	0	0	0	0	147750	176010	0	0	0	0	0	0	0	0	0	0	262320	0	0	0	0	0	0	0	3241400	3176200	0	0	0
487	B7Z9I1;Q5T4U5;P11310;P11310-2;E9PJM9;H0YDT5;E9PRX4	B7Z9I1;Q5T4U5;P11310;P11310-2	Medium-chain specific acyl-CoA dehydrogenase, mitochondrial	ACADM	13	13	13	35.6	35.6	35.6	42.426	0	195.18	348	3415500000	170770000		6422600	7737400	9865600	7407000	8728100	10012000	6348700	14096000	8988800	5587900	8266400	9804200	7496200	6164700	4413400	4491500	5748200	6777800	19733000	12683000	171640000	167150000	207370000	171220000	176270000	201410000	187460000	335090000	195870000	142860000	165520000	180900000
488	B7ZAQ6-2;B7ZAQ6-3;P0CG08;B7ZAQ6;U3KPV2;E9PKY3;A0A087WW82;A6NKF9;A0A087WW78	B7ZAQ6-2;B7ZAQ6-3;P0CG08;B7ZAQ6;U3KPV2;E9PKY3;A0A087WW82;A6NKF9	Golgi pH regulator A;Golgi pH regulator B;Putative Golgi pH regulator C	GPR89A;GPR89B;GPR89C	5	5	5	17.6	17.6	17.6	38.484	0.00030572	13.983	74	423860000	20184000		2785900	2912100	1200600	1107300	1039000	1627600	275410	270920	686370	715910	175420	723160	1197600	1492000	401940	198350	566950	464130	1170100	1172900	60458000	49762000	27491000	22926000	20234000	34879000	8910800	12801000	19181000	14194000	10166000	17932000
489	B7ZAX5;Q01415-2;Q01415;H0YK10;H0YLL3;H0YLL8	B7ZAX5;Q01415-2;Q01415;H0YK10	N-acetylgalactosamine kinase	GALK2	3	3	3	7.4	7.4	7.4	47.635	0.00043659	5.9987	62	269060000	12230000		0	702880	1169400	697960	306290	245770	422020	992750	441220	0	0	2669700	174090	735670	626360	202180	440910	625560	750580	1026800	0	20422000	28235000	19883000	14046000	14070000	17319000	34880000	17263000	0	0	34908000
490	B7ZC38;Q9NR46;Q9NR46-2;B7ZC39;F8WFB9;G5E9J1;H7C1Z6	B7ZC38;Q9NR46;Q9NR46-2;B7ZC39	Endophilin-B2	SH3GLB2	9	9	9	30	30	30	44.361	0	164.25	150	1428000000	62088000		614690	3502100	2965100	5614600	3784900	2173000	4610100	2554700	3100600	5765600	3182000	837630	4631100	3398900	3076000	1847400	2884900	3314700	3236900	993520	28280000	85689000	75443000	118160000	92643000	61392000	104740000	57656000	69886000	128080000	69258000	29156000
491	B7ZC83;Q9UNH6-2;Q9UNH6;Q9UNH6-3	B7ZC83;Q9UNH6-2;Q9UNH6;Q9UNH6-3	Sorting nexin-7	SNX7	1	1	1	14.8	14.8	14.8	12.698	0.0012799	3.45	11	99809000	16635000		0	1579000	0	1722700	0	2250700	1646400	0	0	785990	1745800	0	861810	724670	934920	943430	481850	1397300	0	1560200	0	8450500	0	14800000	0	17545000	8816300	0	0	5974200	9948600	0
492	B7ZKJ8;Q14624;Q14624-3;Q14624-2;Q14624-4;H7C0L5	B7ZKJ8;Q14624;Q14624-3;Q14624-2;Q14624-4;H7C0L5	Inter-alpha-trypsin inhibitor heavy chain H4;70 kDa inter-alpha-trypsin inhibitor heavy chain H4;35 kDa inter-alpha-trypsin inhibitor heavy chain H4	ITIH4	19	19	17	24.7	24.7	22.8	103.88	0	114.22	307	2429000000	48580000		1882900	4096500	2566300	1707000	2024600	1346700	2501000	1992200	7255500	3434700	3276600	1232900	5649900	1883300	1347000	879660	233110	2275300	868470	2125900	134260000	141120000	136540000	94442000	162060000	138500000	194310000	148420000	340870000	127730000	194150000	94751000
493	B7ZKW8;Q6JBY9;F6T4W9	B7ZKW8;Q6JBY9	CapZ-interacting protein	RCSD1	4	4	4	12.4	12.4	12.4	41.261	0	34.161	29	257850000	12892000		0	1446100	1228100	1790200	0	2542100	0	2177800	1364700	264460	830130	0	176080	0	0	0	0	0	611740	461170	0	17645000	21648000	32324000	0	49176000	0	60774000	27721000	13430000	32074000	0
494	B7ZL14;Q96RU3-4;Q96RU3-3;B7ZL12;Q96RU3-2;Q96RU3;H0Y7W6	B7ZL14;Q96RU3-4;Q96RU3-3;B7ZL12;Q96RU3-2;Q96RU3;H0Y7W6	Formin-binding protein 1	FNBP1	4	4	4	7.1	7.1	7.1	64.071	0.00042827	5.6949	18	88144000	2518400		0	186670	351690	0	0	803160	314870	194990	227780	0	203500	0	0	115700	120040	0	0	0	0	0	0	4948900	0	0	0	0	0	0	9005600	0	5300200	0
495	J3QKR5;B7ZVY7;J3QR44;P21127-8;P21127-3;P21127-2;P21127;J3QR29;Q5QPR3;P21127-6;P21127-9;Q9UQ88-4;Q9UQ88-3;Q9UQ88-2;Q9UQ88;Q5QPR4;P21127-12;P21127-4;P21127-5;P21127-10;Q9UQ88-5;Q9UQ88-10;Q9UQ88-9;Q9UQ88-8;J3KS35;E7ESP2;Q5QPQ9;E9PFJ2;A0A087WYI9;A0A087X1I0	J3QKR5;B7ZVY7;J3QR44;P21127-8;P21127-3;P21127-2;P21127;J3QR29;Q5QPR3;P21127-6;P21127-9;Q9UQ88-4;Q9UQ88-3;Q9UQ88-2;Q9UQ88;Q5QPR4;P21127-12;P21127-4;P21127-5;P21127-10;Q9UQ88-5;Q9UQ88-10;Q9UQ88-9	Cyclin-dependent kinase 11B;Cyclin-dependent kinase 11A	CDK11B;CDC2L1;CDK11A	13	13	13	17.4	17.4	17.4	91.008	0	19.641	90	562230000	12778000		887200	1358100	1046000	1175500	101270	1206800	242500	684980	437060	726600	987380	303570	282210	234830	398210	121840	713970	214300	702470	953180	40182000	50813000	29044000	47143000	11563000	45320000	18780000	33247000	24454000	26659000	45662000	22821000
496	P0DMR1;O60812;B7ZW38	P0DMR1;O60812;B7ZW38	Heterogeneous nuclear ribonucleoprotein C-like 4;Heterogeneous nuclear ribonucleoprotein C-like 1;Heterogeneous nuclear ribonucleoprotein C-like 3	HNRNPCL4;HNRNPCL1;HNRNPCL3	5	1	1	19.5	5.5	5.5	32.029	1	-2	3	50873000	2422500		0	0	0	987400	0	0	0	0	0	0	0	0	1435100	0	0	0	0	0	0	0	0	0	0	19323000	0	0	0	0	0	0	0	0
497	C9JEL3;B9A044;B8ZZ50;O60573-2;O60573;B4E1E4;B9A023;B8ZZL3	C9JEL3;B9A044;B8ZZ50;O60573-2;O60573	Eukaryotic translation initiation factor 4E type 2	EIF4E2	5	5	5	34.7	34.7	34.7	24.602	0.00027518	10.862	44	254170000	21181000		2239600	1054800	2373500	2009300	1554200	351640	1657800	1089100	226230	495470	230800	2039500	1452700	0	255600	0	0	190990	1538800	2420500	17780000	12496000	19902000	15990000	12993000	15699000	19003000	16482000	12739000	14779000	13552000	14639000
498	B8ZZ87;Q6P582;Q6NZ67;H7C173;H7C202;H7BZ50	B8ZZ87;Q6P582;Q6NZ67;H7C173;H7C202	Mitotic-spindle organizing protein 2A;Mitotic-spindle organizing protein 2B	MZT2B;MZT2A	3	3	3	22.9	22.9	22.9	22.281	0	21.954	53	162520000	12501000		197090	749990	539350	939170	356670	683880	471280	413190	516370	230330	284440	2490000	797770	1484800	0	174340	562910	541960	810790	257010	7604400	9082700	7660500	7808600	5691400	10535000	9259700	8906600	8528100	6881400	7443800	19680000
499	B8ZZD4;Q86VP1-2;Q86VP1;Q86VP1-4;Q86VP1-3;F8WBU9;C9JBZ7;C9J7J4	B8ZZD4;Q86VP1-2;Q86VP1;Q86VP1-4;Q86VP1-3	Tax1-binding protein 1	TAX1BP1	6	6	6	5.9	5.9	5.9	93.609	0.00080144	4.6887	10	50430000	933890		414410	391480	0	0	0	0	0	0	0	0	0	0	0	0	0	0	0	0	0	128000	19081000	18315000	0	0	0	0	0	0	0	0	0	0
500	B8ZZG1;Q9NZW5;C9JGI8;C9J4Q3	B8ZZG1;Q9NZW5	MAGUK p55 subfamily member 6	MPP6	4	4	4	9.6	9.6	9.6	48.757	0.00081649	4.9521	13	124420000	3554700		1084900	1051700	0	0	0	243460	0	65810	0	0	0	65284	947690	0	0	0	0	0	0	95925	43243000	31129000	0	0	0	19005000	0	13363000	0	0	0	11174000
501	B8ZZI9;Q6ULP2-5;Q6ULP2-2;Q6ULP2-4;Q6ULP2;Q6ULP2-3	B8ZZI9;Q6ULP2-5;Q6ULP2-2;Q6ULP2-4;Q6ULP2;Q6ULP2-3	Aftiphilin	AFTPH	4	4	4	10.4	10.4	10.4	61.488	0.00025727	9.1589	33	123770000	5156900		755460	227750	173710	124410	167370	404390	113270	237850	235720	217080	0	424450	473700	313960	406650	84889	71752	264880	280100	179510	16712000	5999900	4699800	5067700	7067400	8494100	5470500	7671700	8603900	7086900	0	8396000
502	B8ZZJ1;H7C0W7;Q9BYI3	B8ZZJ1;H7C0W7;Q9BYI3	Hyccin	FAM126A	3	3	3	11.5	11.5	11.5	46.919	0.0006215	5.1795	24	52458000	2280800		125780	215210	54353	79012	212630	175300	123680	98726	55972	73050	0	232910	71949	0	84084	173520	0	110690	76073	317850	3444700	7574300	2124700	2044200	3298800	1744100	5215200	3235500	1854000	2738300	0	3692900
503	F5H4I5;E7EUS6;C9JG41;B8ZZM6;Q9NQX7-2;Q9NQX7-3;Q9NQX7	F5H4I5;E7EUS6;C9JG41;B8ZZM6;Q9NQX7-2;Q9NQX7-3;Q9NQX7	Integral membrane protein 2C;CT-BRI3	ITM2C	1	1	1	18	18	18	14.226	0.0062712	2.6934	1	2840400	315600		0	0	0	0	0	0	0	236400	79199	0	0	0	0	0	0	0	0	0	0	0	0	0	0	0	0	0	0	3579900	1092900	0	0	0
504	B8ZZN6;P63165;B8ZZJ0;B8ZZ67;B9A032;P63165-2	B8ZZN6;P63165;B8ZZJ0;B8ZZ67;B9A032;P63165-2	Small ubiquitin-related modifier 1	SUMO1	4	4	4	29.5	29.5	29.5	16.645	0.0002584	9.2765	69	1075000000	82696000		6253700	5833100	5972200	4419400	2319800	4932900	468140	4089400	4258100	2438600	2695200	9481000	4031200	3571900	1645100	3818400	1773200	3174800	2027700	9492400	68817000	70020000	64328000	62891000	32814000	83660000	17970000	54258000	65401000	32669000	43991000	89538000
505	B8ZZQ6;P06454-2;P06454	B8ZZQ6;P06454-2;P06454	Prothymosin alpha;Prothymosin alpha, N-terminally processed;Thymosin alpha-1	PTMA	2	2	2	15.9	15.9	15.9	11.758	0	54.368	78	946590000	315530000		14041000	4737000	41453000	16660000	4749800	16688000	6369200	4400700	28647000	19735000	6606400	69538000	0	5645600	3316200	6996000	11079000	7240000	17500000	30129000	31666000	18443000	96326000	36838000	17959000	40035000	27551000	19851000	59016000	59523000	26491000	142740000
506	B8ZZS2;Q13506-2;Q13506;H0Y4C5	B8ZZS2;Q13506-2;Q13506;H0Y4C5	NGFI-A-binding protein 1	NAB1	2	2	2	4.7	4.7	4.7	54.273	0.0059809	2.7663	2	76593000	2735500		109670	0	0	0	0	0	0	2625800	0	0	0	0	0	0	0	0	0	0	0	0	0	0	0	0	0	0	0	90518000	0	0	0	0
507	B8ZZS4;Q9H8Y5	B8ZZS4;Q9H8Y5	Ankyrin repeat and zinc finger domain-containing protein 1	ANKZF1	7	7	7	13	13	13	57.572	0.00022852	6.8535	16	65672000	2118400		99372	0	85970	0	0	319740	16641	113800	56424	0	0	384420	107890	49890	0	0	0	0	0	884290	6909800	0	0	0	0	9949300	829120	3048400	6291900	0	0	3946200
508	B8ZZX2;B8ZZV9;Q9H8M1-2;Q9H8M1	B8ZZX2;B8ZZV9;Q9H8M1-2;Q9H8M1	Coenzyme Q-binding protein COQ10 homolog B, mitochondrial	COQ10B	2	2	2	11.2	11.2	11.2	21.337	0.00092234	3.5453	11	52947000	3309200		0	0	0	0	310210	145770	113150	157060	1694700	0	0	0	0	229260	314260	0	0	0	344820	0	0	0	0	0	6456500	2438500	5364200	4820100	20751000	0	0	0
509	B8ZZW5;Q8NBF6;Q8NBF6-2;H7C0I1	B8ZZW5;Q8NBF6;Q8NBF6-2;H7C0I1	Late secretory pathway protein AVL9 homolog	AVL9	6	6	6	9.2	9.2	9.2	69.8	0.00024284	8.0719	31	156650000	4233900		411180	712460	251830	55472	209710	877360	40337	0	0	0	0	41317	267630	222020	0	0	0	0	525970	618590	18659000	22157000	10499000	12287000	9082000	17761000	8966300	0	0	0	0	6050100
510	B8ZZZ4;P01732-2;P01732;P01732-3	B8ZZZ4;P01732-2;P01732;P01732-3	T-cell surface glycoprotein CD8 alpha chain	CD8A	2	2	2	7.1	7.1	7.1	22.099	0.00022153	6.2313	9	35852000	4481500		0	0	0	1554000	0	0	0	576250	178920	108760	883600	0	404870	644310	0	0	0	0	0	130840	0	0	0	17147000	0	0	0	9217800	0	0	8237000	0
511	B9A018;Q53GS9;A0A087X1B2;Q53GS9-2;Q53GS9-3;F8WC91;A0A087WW31;C9JIU2	B9A018;Q53GS9;A0A087X1B2;Q53GS9-2;Q53GS9-3	U4/U6.U5 tri-snRNP-associated protein 2	USP39	7	7	7	16.2	16.2	16.2	62.043	0	157.94	116	962890000	31061000		1640100	4113900	1493300	1894200	760320	1567400	912010	1763200	478020	1470500	1858900	2741400	1880900	1295000	608030	512810	721220	965010	1138800	3246200	72346000	91531000	59303000	68897000	50830000	67238000	49131000	59387000	37861000	41128000	52631000	85838000
512	J3KMX2;B9EGA3;Q92925-3;Q92925;Q92925-2;J3QWB6;J3QQL7;F8VW95;C9JYI7;F8VZ70	J3KMX2;B9EGA3;Q92925-3;Q92925;Q92925-2;J3QWB6	SWI/SNF-related matrix-associated actin-dependent regulator of chromatin subfamily D member 2	SMARCD2	12	12	10	28.5	28.5	22.1	52.238	0	116.9	152	967200000	31200000		2648100	2792200	994350	1450700	1141900	2226500	1043300	1024300	1146700	755060	1019600	1552900	1246100	1504800	2733400	597740	2394000	902560	784470	3241300	94874000	72381000	42679000	51023000	44100000	61651000	56065000	40879000	37321000	43790000	69063000	70348000
513	B9ZVN9;O95602	B9ZVN9;O95602	DNA-directed RNA polymerase;DNA-directed RNA polymerase I subunit RPA1	POLR1A	10	10	10	7.7	7.7	7.7	187.81	0	16.752	30	129720000	1201100		221100	236000	0	0	0	530520	0	0	0	0	0	66356	30161	14946	0	0	0	31092	0	70926	33100000	27369000	0	0	0	59339000	0	0	0	0	0	8770200
514	B9ZVT1;Q8IXT5	B9ZVT1;Q8IXT5	RNA-binding protein 12B	RBM12B	6	6	6	8.6	8.6	8.6	102.7	0.00025138	8.7136	46	412030000	6242900		1218200	209780	105340	184050	114310	86655	101740	34120	49127	924310	116330	193600	1970800	80642	90596	172700	9807	67178	60757	452900	45019000	28268000	16877000	26591000	22864000	21019000	21161000	11973000	14180000	24216000	21517000	33577000
515	C4B7M2;Q96JI7-2;Q96JI7-3;Q96JI7;H0YKY8;H0YN34	C4B7M2;Q96JI7-2;Q96JI7-3;Q96JI7	Spatacsin	SPG11	3	3	3	1.6	1.6	1.6	258.07	0.00094091	3.8385	3	11409000	88443		0	0	0	18982	0	0	0	0	0	0	0	0	45576	0	0	0	0	0	23884	0	0	0	0	3367000	0	0	0	0	0	0	0	0
516	C9IY88;P46952-2;P46952	C9IY88;P46952-2;P46952	3-hydroxyanthranilate 3,4-dioxygenase	HAAO	2	2	2	11.9	11.9	11.9	20.547	0.00078973	4.5056	15	74272000	5713200		0	0	764360	546400	221480	149870	0	371380	284740	0	310610	2160700	233590	305240	0	0	0	218200	146630	0	0	0	9513200	9566100	5266900	3324000	0	6627600	5853200	0	4664700	17705000
517	F8WDK3;C9IZ04;Q9NY27-3;Q9NY27	F8WDK3;C9IZ04;Q9NY27-3;Q9NY27	Serine/threonine-protein phosphatase 4 regulatory subunit 2	PPP4R2	1	1	1	25.8	25.8	25.8	7.3124	1	-2	1	3009100	501520		0	0	0	0	0	0	0	0	0	0	0	0	0	0	0	0	0	0	0	501520	0	0	0	0	0	0	0	0	0	0	0	0
518	C9IZF6;P41247-2;P41247	C9IZF6;P41247-2;P41247	Patatin-like phospholipase domain-containing protein 4	PNPLA4	3	3	3	22.1	22.1	22.1	20.649	0.00093301	3.69	4	10457000	950670		0	0	0	0	0	0	0	561110	221540	0	0	0	0	0	168010	0	0	0	0	0	0	0	0	0	0	0	0	5472100	4850900	0	0	0
519	C9IZG4;O60888-3;O60888;O60888-2	C9IZG4;O60888-3;O60888;O60888-2	Protein CutA	CUTA	2	2	2	19.3	19.3	19.3	14.401	0	42.931	71	802420000	133740000		14873000	13714000	6157000	7797500	5503500	8663300	2379600	3775900	8288500	9951800	4928000	9103600	3982700	6629400	2961400	4776100	2358800	3910800	4149400	9833600	141770000	76332000	50752000	40863000	48165000	73937000	24497000	42733000	67161000	91489000	34709000	75219000
520	C9J3L8;C9J5W0;E9PAL7;C9IZQ1;P43307;P43307-2	C9J3L8;C9J5W0;E9PAL7;C9IZQ1;P43307;P43307-2	Translocon-associated protein subunit alpha	SSR1	4	4	4	19.2	19.2	19.2	29.573	0	162.44	570	4175700000	379610000		39288000	17323000	16761000	31206000	12441000	15329000	18273000	35235000	29862000	11082000	20137000	11198000	13214000	15463000	19747000	11512000	21620000	9367300	17019000	13530000	328040000	119960000	229830000	252070000	155480000	175340000	242940000	366650000	271580000	152850000	182890000	122800000
521	C9J052;Q9NSU2-2;Q9NSU2-3;Q9NSU2	C9J052;Q9NSU2-2;Q9NSU2-3;Q9NSU2	Three-prime repair exonuclease 1	TREX1	2	2	2	13.7	13.7	13.7	18.405	0.0028304	3.1133	7	33071000	2543900		0	0	376100	0	0	1269000	135490	0	0	0	763360	0	0	0	0	0	0	0	0	0	0	0	7368600	0	0	10175000	10685000	0	0	0	11493000	0
522	C9J0A7;Q9UQN3;A0A087WW88;Q9UQN3-2	C9J0A7;Q9UQN3;A0A087WW88;Q9UQN3-2	Charged multivesicular body protein 2b	CHMP2B	3	2	2	14.8	10.9	10.9	20.772	0.00079713	4.6339	24	103330000	11481000		1782200	1463500	477160	0	0	0	0	1145500	0	507800	865090	615310	1995000	0	1029800	0	707850	0	0	892000	7387700	15144000	7756500	0	0	0	0	12103000	0	10589000	6888400	5526600
523	C9J0E4;P01040	C9J0E4;P01040	Cystatin-A;Cystatin-A, N-terminally processed	CSTA	2	2	2	38.1	38.1	38.1	7.0861	0.0009608	4.1303	8	84060000	14010000		0	0	0	0	1094600	0	0	0	1670900	0	0	2989500	0	0	0	0	0	0	0	8255100	0	0	0	0	10584000	0	0	0	15016000	0	0	14609000
524	C9J0I9;Q86WB0-2;Q86WB0;Q86WB0-3	C9J0I9;Q86WB0-2;Q86WB0;Q86WB0-3	Nuclear-interacting partner of ALK	ZC3HC1	3	3	3	8.1	8.1	8.1	50.562	0.00026392	9.7868	29	185370000	6391900		577210	373240	0	371010	0	293160	0	372870	0	287440	710150	441000	301150	287900	312460	202930	370370	456420	303900	730670	16523000	10750000	0	11866000	0	12416000	0	11156000	0	8549700	14235000	10198000
525	C9J0J7;G5E9Q6;P35080-2;C9JQ45;C9J2N0	C9J0J7;G5E9Q6;P35080-2;C9JQ45	Profilin;Profilin-2	PFN2	3	3	1	39.6	39.6	8.8	9.8402	0	35.833	52	1050800000	175130000		10422000	26181000	23800000	4207800	4643100	2877800	6566000	5018700	3241300	1614200	15043000	30644000	5477000	3159400	3668800	4027300	4132000	6344700	5307300	8755900	63542000	148190000	120460000	32070000	31437000	27141000	44086000	34594000	26875000	10471000	94943000	197940000
526	C9J0K6;P30626-3;P30626-2;P30626;B4DHQ6	C9J0K6;P30626-3;P30626-2;P30626;B4DHQ6	Sorcin	SRI	10	10	10	70.3	70.3	70.3	17.605	0	24.003	365	7225300000	516100000		25141000	36547000	34005000	16923000	16132000	40420000	17882000	21013000	11333000	51559000	24762000	19244000	27236000	22596000	13331000	16612000	17543000	19853000	32495000	51469000	416460000	554790000	505050000	250460000	326250000	548830000	341860000	367980000	246000000	770340000	318990000	278120000
527	C9JE98;C9J0Q5;C9JFD3;Q9Y618-5;Q9Y618-4;Q9Y618-3;Q9Y618;C9J7T7;C9JQE8;Q9Y618-2;C9J330;H7C0P3;H7C1J7;H7C1Y3;H0YGK8	C9JE98;C9J0Q5;C9JFD3;Q9Y618-5;Q9Y618-4;Q9Y618-3;Q9Y618;C9J7T7;C9JQE8	Nuclear receptor corepressor 2	NCOR2	13	13	13	8.3	8.3	8.3	268.04	0	22.056	36	150490000	983600		0	284130	22274	12408	141760	0	59031	20968	71239	9142.2	46842	26445	65397	34767	24130	0	57574	61587	14241	31670	0	52299000	7469500	0	10120000	0	11425000	5374500	7828600	2216300	8675100	5733500
528	C9J191;Q53GT1-3;Q53GT1;C9J2T1;C9J5F8;C9JHG1	C9J191;Q53GT1-3;Q53GT1;C9J2T1;C9J5F8;C9JHG1	Kelch-like protein 22	KLHL22	3	3	3	19.1	19.1	19.1	26.012	0.00078217	4.3734	7	18902000	1575200		0	0	0	0	0	0	0	0	0	0	0	967360	169200	0	0	0	0	0	282300	156300	0	0	0	0	0	0	0	0	0	0	0	7779200
529	C9J236;C9JS27;Q7L592;C9JP36;Q7L592-2;C9JEL7	C9J236;C9JS27;Q7L592;C9JP36;Q7L592-2;C9JEL7	NADH dehydrogenase [ubiquinone] complex I, assembly factor 7	NDUFAF7	4	4	4	20	20	20	25.414	0.00021925	6.0641	17	47595000	3173000		0	431180	778210	0	0	244930	0	0	0	0	0	447380	326610	0	239430	0	0	0	0	705260	0	7144500	10134000	0	0	8331900	0	0	0	0	0	6314400
530	C9J2C0;Q9NY65-2;Q9NY65;V9GZ17	C9J2C0;Q9NY65-2;Q9NY65	Tubulin alpha-8 chain	TUBA8	14	2	2	34.9	3.6	3.6	51.984	1	-2	2	9106000	350230		0	0	0	0	0	0	194210	0	0	0	0	0	0	0	0	0	0	0	156020	0	0	0	0	0	0	0	0	0	0	0	0	0
531	C9J2G3;C9JQQ2;Q9NWU1-2;Q9NWU1;F8VNS3	C9J2G3;C9JQQ2;Q9NWU1-2;Q9NWU1;F8VNS3	3-oxoacyl-[acyl-carrier-protein] synthase, mitochondrial	OXSM	2	2	2	13.6	13.6	13.6	23.632	0.00022129	6.2094	20	39816000	3619600		610630	0	619930	196080	333840	208290	0	0	0	0	0	578730	168300	189050	135270	0	0	232960	346550	0	5094700	0	5400800	2391900	4502200	2890200	0	0	0	0	0	5878100
532	C9J2Y9;P30876;C9J4M6	C9J2Y9;P30876;C9J4M6	DNA-directed RNA polymerase;DNA-directed RNA polymerase II subunit RPB2	POLR2B	19	19	19	17.8	17.8	17.8	133.06	0	34.591	182	1200600000	16446000		2187900	1624000	697480	699010	561800	1018900	634450	718540	473990	637150	1137300	1020900	1221500	520160	605270	184950	603560	351170	732960	815160	165360000	88026000	61815000	66986000	40443000	76873000	64516000	73553000	49618000	55473000	81831000	84481000
533	C9J381;P20839-2;P20839-4;P20839;P20839-3;P20839-7;P20839-5;P20839-6;C9K0R9	C9J381;P20839-2;P20839-4;P20839;P20839-3;P20839-7;P20839-5;P20839-6	Inosine-5-monophosphate dehydrogenase;Inosine-5-monophosphate dehydrogenase 1	IMPDH1	4	4	4	10.7	10.7	10.7	55.277	0	20.046	24	197950000	8248000		1043000	2367000	508650	182870	221100	1671800	193040	127840	449340	132540	475330	0	285770	0	92217	0	0	0	137340	360220	30373000	42666000	12137000	11411000	12093000	28250000	6663600	7604600	26192000	10694000	14186000	0
534	C9J384;Q9BQ75-2;Q9BQ75	C9J384;Q9BQ75-2;Q9BQ75	Protein CMSS1	CMSS1	3	3	3	8.4	8.4	8.4	26.228	0.00082186	5.0245	13	95219000	5951200		1294200	1005000	0	0	520350	836060	571980	0	154860	0	539510	0	0	0	371350	33978	0	125450	149010	349500	23157000	13934000	0	0	10313000	18656000	0	0	5417600	0	10761000	0
535	C9J395;Q9NPH6;Q9NPH6-2	C9J395;Q9NPH6;Q9NPH6-2	Odorant-binding protein 2b	OBP2B	2	2	2	8.2	8.2	8.2	24.86	0.00093738	3.7753	13	99901000	6243800		6243800	0	0	0	0	0	0	0	0	0	0	0	0	0	0	0	0	0	0	0	88793000	0	0	0	0	0	0	0	0	0	0	0
536	C9J3D7;Q9UKG9;Q9UKG9-3	C9J3D7;Q9UKG9;Q9UKG9-3	Peroxisomal carnitine O-octanoyltransferase	CROT	2	2	2	3.5	3.5	3.5	65.883	0.0016175	3.2831	6	26641000	761170		0	0	0	0	0	0	0	0	0	761170	0	0	0	0	0	0	0	0	0	0	0	0	0	0	0	0	0	0	0	26440000	0	0
537	C9J406;H7C463	C9J406;H7C463		IMMT	21	1	1	35.1	2	2	73.253	1	-2	5	7529800	150600		0	40204	37624	45286	0	0	0	0	0	0	27481	0	0	0	0	0	0	0	0	0	0	2468300	3156400	3145400	0	0	0	0	0	0	1880100	0
538	F8WAU7;C9JR77;C9J463;C9JZ27;C9JDJ8;C9JRY4;C9JNZ0;Q96IW7	F8WAU7;C9JR77;C9J463;C9JZ27;C9JDJ8;C9JRY4;C9JNZ0;Q96IW7	Vesicle-trafficking protein SEC22a	SEC22A	1	1	1	14.1	14.1	14.1	8.1425	0.0081382	2.5071	15	31011000	6202100		386640	475440	491450	491330	505850	0	383800	0	291110	0	0	484270	1032800	413760	400630	103650	0	412290	329080	0	3022900	3157700	3176200	3691800	2809500	0	3669800	0	2583200	0	0	3135100
539	C9J4K0;Q9BVC5-2;Q9BVC5	C9J4K0;Q9BVC5-2;Q9BVC5	Ashwin	C2orf49	1	1	1	6.8	6.8	6.8	21.356	0.0028485	3.1916	20	151290000	11638000		417220	1246000	256990	415920	732150	785500	559620	565020	439240	1138800	701550	0	472350	547450	0	270510	408160	628330	620640	1432300	6522700	10410000	4609000	6827000	8053100	12466000	10891000	11473000	6460300	12641000	10816000	0
540	C9J4Z3;P61513;M0R0A1;Q6P4E4;E9PEL3;M0R2L6;G5E9R3;A6NKH3	C9J4Z3;P61513;M0R0A1;Q6P4E4;E9PEL3;M0R2L6	60S ribosomal protein L37a	RPL37A	3	3	3	55.9	55.9	55.9	7.624	0	169.86	248	1203800000	300960000		12945000	23185000	17841000	13589000	21689000	22797000	13313000	15462000	14879000	10061000	23060000	21668000	13543000	9354200	9065800	7159100	3245000	16340000	15178000	16582000	73557000	116070000	98406000	57244000	93590000	82185000	89240000	88445000	59847000	70080000	99318000	82215000
541	C9JZL8;C9J5M0;C9JC07;Q96S97;C9JJV6	C9JZL8;C9J5M0;C9JC07;Q96S97;C9JJV6	Myeloid-associated differentiation marker	MYADM	4	4	4	30.3	30.3	30.3	20.379	0	171.98	318	4198700000	599810000		25190000	20405000	21764000	32449000	30122000	22067000	31750000	31418000	22813000	13109000	34278000	15219000	59859000	33006000	31274000	34916000	34904000	49432000	29034000	26799000	223430000	167230000	207700000	201880000	256400000	196760000	322360000	362440000	253330000	134500000	252800000	122450000
542	C9J5N1;Q9BTE6;Q9BTE6-2;Q9BTE6-3;K7EQ85;L7N2F4;H7C054	C9J5N1;Q9BTE6;Q9BTE6-2;Q9BTE6-3	Alanyl-tRNA editing protein Aarsd1	PTGES3L-AARSD1;AARSD1	7	7	7	17	17	17	55.065	0	17.549	36	127790000	4563800		343040	274690	258830	0	515320	112810	136010	360830	103610	71476	128040	348730	613660	400280	61083	46085	0	115310	348050	325950	11446000	6275700	5165600	0	9046200	7554800	4803900	8251000	6631800	2959200	7451600	2378400
543	C9J5W6;Q9UI15;H7C5N2	C9J5W6;Q9UI15;H7C5N2	Transgelin-3	TAGLN3	2	1	0	20.9	8.7	0	12.886	1	-2	3	74382000	7438200		0	0	0	0	1125200	0	952600	0	0	0	0	0	0	0	0	5360300	0	0	0	0	0	0	0	0	13243000	0	13791000	0	0	0	0	0
544	C9J5X1;P08069;H0YMJ5;H0YNR0	C9J5X1;P08069	Tyrosine-protein kinase receptor;Insulin-like growth factor 1 receptor;Insulin-like growth factor 1 receptor alpha chain;Insulin-like growth factor 1 receptor beta chain	IGF1R	6	6	5	5	5	4.2	154.79	0.00024498	8.2134	11	46838000	616300		0	0	0	0	0	0	0	0	0	0	0	41028	488200	0	0	28951	23977	0	34142	0	0	0	0	0	0	0	0	0	0	0	0	2100500
545	C9J6N5;C9JQ40;C9JW51;Q9H098;Q9H098-2;C9J3Q3;X6RET8;C9JP05;C9JYP1;C9J6Y8	C9J6N5;C9JQ40;C9JW51;Q9H098;Q9H098-2;C9J3Q3;X6RET8;C9JP05	Protein FAM107B	FAM107B	6	6	6	35.2	35.2	35.2	14.943	0	20.409	46	439830000	48870000		3148800	1865700	7560700	1120300	0	4733600	328220	3251500	1095100	935090	4793100	1297800	336260	1407700	1114600	1133900	1789100	1653300	3060400	8244600	22447000	23365000	42761000	21947000	0	37573000	14627000	37443000	12749000	18375000	47371000	9852900
546	H7C5Q0;C9J713;Q96IZ7-2;Q96IZ7;C9J367	H7C5Q0;C9J713;Q96IZ7-2;Q96IZ7;C9J367	Serine/Arginine-related protein 53	RSRC1	2	2	2	12.5	12.5	12.5	23.415	0.0076885	2.5588	3	8590600	715880		224100	0	0	0	0	491780	0	0	0	0	0	0	0	0	0	0	0	0	0	0	4254300	0	0	0	0	4949800	0	0	0	0	0	0
547	C9J719;C9JJ78;Q15125	C9J719;C9JJ78;Q15125	3-beta-hydroxysteroid-Delta(8),Delta(7)-isomerase	EBP	2	2	2	17.8	17.8	17.8	16.721	0.00063331	5.4522	36	499680000	124920000		23610000	16411000	7636000	3684300	10509000	2081900	1794300	5231400	2094500	2625400	2788000	19636000	9947800	1881100	3167700	3565300	955920	2441400	937420	3922200	66657000	60747000	25930000	25588000	38113000	18206000	20157000	35014000	14886000	23021000	19199000	52147000
548	C9JVQ6;C9J720;C9JFC9;F8WB16;Q8WZ74	C9JVQ6;C9J720;C9JFC9;F8WB16;Q8WZ74	Cortactin-binding protein 2	CTTNBP2	1	1	1	13.7	13.7	13.7	10.853	1	-2	35	493550000	70507000		3934800	3854700	4641000	18696000	0	3526600	3965300	3633300	1271100	2481100	1955000	1417500	1342400	6483000	3546200	2697600	0	4342700	0	2719100	28768000	19897000	33386000	98510000	0	36686000	36479000	35252000	10146000	31843000	23067000	12843000
549	F8W6L0;E7ERK1;F5GXT2;O43374-2;O43374;C9J798;H0YB35;H0YBU2;E5RK78	F8W6L0;E7ERK1;F5GXT2;O43374-2;O43374;C9J798;H0YB35	Ras GTPase-activating protein 4;Putative Ras GTPase-activating protein 4B	RASA4B;RASA4	3	3	3	3.4	3.4	3.4	82.211	0.0035174	3.0604	5	14774000	289690		0	0	20524	0	55639	22480	0	0	0	0	0	134410	0	0	0	0	0	0	56634	0	0	0	1756300	0	3590900	1498900	0	0	0	0	0	0
550	C9J7E5;Q9Y5L0-3;Q9Y5L0;Q9Y5L0-1;E9PFH4;Q9Y5L0-5	C9J7E5;Q9Y5L0-3;Q9Y5L0;Q9Y5L0-1;E9PFH4;Q9Y5L0-5	Transportin-3	TNPO3	12	12	12	12.9	12.9	12.9	108.05	0	22.013	84	800420000	16335000		1533800	1257900	1657000	260330	365370	2274000	100150	260280	431710	927120	1402400	835600	1900200	394010	257830	555180	192460	185040	290770	1253800	93722000	87638000	56163000	23509000	23097000	107610000	9059900	19945000	24910000	65679000	65673000	40101000
551	C9J7I2;E7EWW0;Q7Z3J2-2;Q7Z3J2;H3BV68;F5H7K1;H3BVG8;I3L1U5;H3BTI5	C9J7I2;E7EWW0;Q7Z3J2-2;Q7Z3J2;H3BV68;F5H7K1	UPF0505 protein C16orf62	C16orf62	7	7	7	9.7	9.7	9.7	93.012	0.00031407	14.877	55	237350000	4395300		86334	296940	145650	290610	112680	51418	44265	344790	358660	99018	119450	336000	539030	321080	0	111000	85354	341280	472800	238960	12363000	13025000	10081000	16894000	9274300	8024600	7944100	16126000	14411000	9939300	10751000	12227000
552	C9J7K9;O15162-2;O15162;C9J0H3;C9J9P4;C9JE06;H7C5I5	C9J7K9;O15162-2;O15162;C9J0H3;C9J9P4;C9JE06	Phospholipid scramblase 1	PLSCR1	4	4	4	11.9	11.9	11.9	34.217	0.00023272	7.1732	22	94628000	9462800		0	3482000	673040	0	0	1283200	449640	679510	561500	723940	809430	0	0	0	0	0	0	0	415200	385380	0	21352000	8142900	0	0	11375000	10527000	12431000	8773100	14837000	16420000	0
553	C9J880;Q68CQ7-2;Q68CQ7;C9JPK4;C9JA13	C9J880;Q68CQ7-2;Q68CQ7;C9JPK4;C9JA13	Glycosyltransferase 8 domain-containing protein 1	GLT8D1	2	2	2	14.4	14.4	14.4	19.42	0.0009365	3.7544	15	55290000	4607500		675470	175550	327190	659450	0	0	348470	0	344610	0	0	0	686000	178080	0	0	0	1212700	0	0	6481800	4896000	5111000	5067700	0	0	6591400	0	9045000	0	0	0
554	C9J9K3;P08865;A6NE09;C9JQR9;REV__H7C3T2;REV__Q2TAZ0;REV__Q2TAZ0-3	C9J9K3;P08865;A6NE09	40S ribosomal protein SA	RPSA;RPSAP58	15	15	15	65.5	65.5	65.5	29.505	0	323.31	2241	61927000000	4128500000		230070000	276170000	243260000	264910000	190030000	229750000	183270000	205670000	205810000	144670000	271070000	227090000	246970000	187580000	169520000	143210000	113740000	173070000	157190000	265440000	4246600000	3812600000	3784700000	3130300000	2967000000	3751800000	3427800000	4029500000	3371600000	2527800000	3843500000	3592300000
555	C9JA08;Q96D46;C9IY70;C9IZW9;C9K0C2;C9J0B9	C9JA08;Q96D46	60S ribosomal export protein NMD3	NMD3	4	4	4	7.2	7.2	7.2	60.125	0.00043281	5.8574	18	59261000	2043500		190650	0	341640	0	0	460840	94465	0	191020	73275	0	203050	79508	91808	111490	0	0	205740	0	0	5665500	0	8138200	0	0	9874800	5263900	0	7102600	3975700	0	4169400
556	C9JA28;Q9UNL2;Q9UNL2-2	C9JA28;Q9UNL2;Q9UNL2-2	Translocon-associated protein subunit gamma	SSR3	1	1	1	8	8	8	20.161	0	230.31	221	1151800000	191970000		17539000	7468200	10274000	14755000	6809400	9825600	10076000	12750000	13060000	5371600	10410000	7895400	8952200	9743400	12671000	6179400	6054200	10672000	6755300	4705500	68028000	35349000	57838000	60443000	35053000	47598000	51638000	73917000	58720000	26214000	50449000	43169000
557	C9JAB2;Q16629-3;Q16629-2;Q16629-4;Q16629;F8WEA1	C9JAB2;Q16629-3;Q16629-2;Q16629-4;Q16629	Serine/arginine-rich splicing factor 7	SRSF7	7	7	6	26.4	26.4	26.4	26.928	0	114.68	534	8367000000	643620000		39983000	37051000	30860000	39473000	26091000	36573000	22803000	24405000	20863000	32096000	44571000	45384000	37446000	30145000	23837000	21785000	26522000	32570000	28124000	43032000	528110000	426740000	464500000	673140000	379940000	463480000	365060000	393810000	304840000	554070000	511660000	461930000
558	C9JAF7;O95721	C9JAF7;O95721	Synaptosomal-associated protein;Synaptosomal-associated protein 29	SNAP29	2	2	2	15.6	15.6	15.6	17.963	0.00077851	4.2908	7	21008000	1909800		0	0	0	582540	0	0	0	0	0	0	0	1177300	0	0	0	0	0	0	0	149970	0	0	0	5071300	0	0	0	0	0	0	0	7497000
559	C9JAW5;C9JNU6;Q9Y241;A8MV81;Q9Y241-2	C9JAW5;C9JNU6;Q9Y241;A8MV81;Q9Y241-2	HIG1 domain family member 1A, mitochondrial;HIG1 domain family member 1C	HIGD1A;HIGD1C	2	2	2	32.5	32.5	32.5	8.8131	0	24.943	10	32006000	8001400		0	988330	1762200	0	0	0	0	0	0	721980	0	0	0	0	0	0	1718600	0	2103800	706460	0	4597900	7521900	0	0	0	0	0	0	3259800	0	0
560	H7C585;C9JAX1;Q16595;Q16595-2;Q16595-3	H7C585;C9JAX1;Q16595;Q16595-2;Q16595-3	Frataxin, mitochondrial;Frataxin intermediate form;Frataxin(56-210);Frataxin(78-210);Frataxin mature form	FXN	2	2	2	22.2	22.2	22.2	11.901	0.003518	3.0615	12	144090000	20584000		0	0	2999500	0	1857500	1675200	0	3687200	0	1388200	0	1621000	0	0	1500400	0	1617500	1439800	390150	2407900	0	0	21499000	0	12288000	16230000	0	22236000	0	15004000	0	10016000
561	H7C613;H7C5T6;C9JB06;Q8N5I4	H7C613;H7C5T6;C9JB06;Q8N5I4	Dehydrogenase/reductase SDR family member on chromosome X	DHRSX	1	1	1	27	27	27	6.7737	0.0028419	3.1701	8	43178000	10795000		1441800	2215200	0	620410	979810	0	0	2088800	0	0	0	0	1877000	0	0	0	0	0	1571600	0	7570200	7044700	0	3121000	5449200	0	0	8101000	0	0	0	0
562	C9JB30;Q9UPY8	C9JB30;Q9UPY8	Microtubule-associated protein RP/EB family member 3	MAPRE3	7	5	2	37.2	28.4	12.4	24.582	0.00028927	12.429	38	168870000	10554000		339130	296640	500900	372420	350950	263970	374460	273710	265060	187760	451870	775180	976850	572630	229190	924860	1923100	0	1165600	310110	12804000	7077800	11537000	6253900	10880000	7093900	10545000	7030700	7182200	8201300	10305000	12405000
563	C9JBG5;Q8NBJ9;Q8NBJ9-2;F5H8L4;E9PMC3	C9JBG5;Q8NBJ9;Q8NBJ9-2;F5H8L4	SID1 transmembrane family member 2	SIDT2	3	3	3	3.4	3.4	3.4	96.728	0.0055258	2.8704	5	20857000	632040		0	0	0	98971	114060	0	0	0	0	99213	0	0	97488	46999	0	0	0	0	175310	0	0	0	0	3013800	4034600	0	0	0	0	4043000	0	0
564	C9JBI3;P78330	C9JBI3;P78330	Phosphoserine phosphatase	PSPH	3	3	3	18.2	18.2	18.2	20.745	0.00022447	6.5335	30	416940000	32072000		3130400	2288600	3782700	437920	1673600	1187400	631820	676560	1063800	6474500	1773800	2574800	1343400	1603100	821830	0	0	242940	616340	1748600	48802000	19161000	37521000	14972000	22225000	22337000	27502000	25352000	28085000	80014000	29926000	37916000
565	C9JBL0;E9PHV6;P23497-7;P23497-6;P23497-5;P23497-2;P23497-3;P23497;P23497-4;Q9H930-3	C9JBL0;E9PHV6;P23497-7;P23497-6;P23497-5;P23497-2;P23497-3;P23497;P23497-4	Nuclear autoantigen Sp-100	SP100	7	7	4	35.8	35.8	21.8	21.98	0.00029577	13.135	150	1227900000	94456000		1700300	6368600	6845700	7174500	5134200	8665700	3575500	4281400	5429100	4146400	9927900	2976200	4750900	2530100	3431200	1306900	1764200	3577900	5388200	5481200	44018000	72364000	67393000	94153000	68254000	115770000	74483000	71670000	97812000	65054000	102900000	67718000
566	C9JUZ9;C9JBW1;C9JTZ7;Q9UJ42	C9JUZ9;C9JBW1;C9JTZ7;Q9UJ42	Probable G-protein coupled receptor 160	GPR160	1	1	1	12.5	12.5	12.5	10.329	1	-2	3	19079000	4769700		0	4769700	0	0	0	0	0	0	0	0	0	0	0	0	0	0	0	0	0	0	0	23426000	0	0	0	0	0	0	0	0	0	0
567	C9JEU5;C9JC84;P02679-2;P02679	C9JEU5;C9JC84;P02679-2;P02679	Fibrinogen gamma chain	FGG	24	24	16	53.5	53.5	38.4	50.322	0	323.31	2456	74321000000	2562800000		259710000	105020000	49074000	48331000	40352000	88172000	112920000	57334000	95560000	154910000	340690000	49808000	448520000	64501000	76688000	39444000	25849000	71567000	32084000	402260000	6076000000	2386400000	1313800000	1091200000	1212300000	2351900000	3051400000	1615200000	2419900000	3760500000	7268900000	1223900000
568	E9PNC7;E9PQX9;C9JCC6;Q14919;Q14919-2	E9PNC7;E9PQX9;C9JCC6;Q14919;Q14919-2	Dr1-associated corepressor	DRAP1	1	1	1	7.1	7.1	7.1	16.658	0.0047038	2.9744	41	554630000	92438000		1781500	11171000	3763100	4900900	4553600	6856000	3723900	2486100	2735000	5098000	7713900	4451900	4106700	4459900	4439400	3752000	3426900	2912100	4294800	5811100	16182000	60283000	25006000	42376000	34583000	43810000	40920000	38505000	33187000	45130000	44791000	22852000
569	C9JD73;Q15435-5;Q15435-4;Q15435-3;B5MBZ8;C9JRC4;H7C118	C9JD73;Q15435-5;Q15435-4;Q15435-3;B5MBZ8	Protein phosphatase 1 regulatory subunit 7	PPP1R7	8	1	1	33.3	3.5	3.5	32.39	1	-2	1	8439400	496430		0	0	0	0	0	0	0	0	0	0	0	0	0	0	0	0	0	0	0	496430	0	0	0	0	0	0	0	0	0	0	0	0
570	C9JG97;C9JEH3;Q13685;C9JTS3;H7C0R2	C9JG97;C9JEH3;Q13685;C9JTS3	Angio-associated migratory cell protein	AAMP	3	3	3	9.9	9.9	9.9	44.693	0.00081417	4.9097	6	16931000	891080		0	0	0	0	0	0	0	0	0	468450	0	174900	247730	0	0	0	0	0	0	0	0	0	0	0	0	0	0	0	0	7765600	0	3466600
571	C9JEH4;C9JII1;E7ET89;Q86UW9-2;Q86UW9	C9JEH4;C9JII1;E7ET89;Q86UW9-2;Q86UW9	Probable E3 ubiquitin-protein ligase DTX2	DTX2	1	1	1	10.2	10.2	10.2	11.965	0.0016181	3.2861	8	18652000	9325900		0	3910800	0	0	543150	1574600	708340	0	601310	1247800	0	0	0	0	0	0	0	0	739830	0	0	6973700	0	0	1554100	3905800	2920800	0	1503900	4185700	0	0
572	C9JEJ2;P49585;C9J050;H7C1T3;H7BZN1;Q9Y5K3-2;Q9Y5K3-4;Q9Y5K3-3;Q9Y5K3;C9J2E1;C9JVS0;C9JPY0;F8WAZ5;F2Z2B1	C9JEJ2;P49585;C9J050;H7C1T3;H7BZN1;Q9Y5K3-2;Q9Y5K3-4;Q9Y5K3-3;Q9Y5K3	Choline-phosphate cytidylyltransferase A;Choline-phosphate cytidylyltransferase B	PCYT1A;PCYT1B	10	10	10	35.3	35.3	35.3	43.263	0	19.409	87	1085000000	37415000		204070	784390	3661100	844940	1847500	2363600	591600	273670	964910	3764400	5467500	3991900	877380	1707100	1059400	0	3731000	209390	1850500	3220600	24491000	47841000	102830000	46818000	54973000	84422000	70711000	37604000	45075000	75550000	92387000	125820000
573	C9JEX3;Q13614-2;Q13614	C9JEX3;Q13614-2;Q13614	Myotubularin-related protein 2	MTMR2	3	3	3	4.3	4.3	4.3	64.561	0.0059747	2.761	5	44573000	1437800		0	0	0	0	0	0	0	73518	66778	0	0	453660	237780	34776	0	0	0	179190	138450	253680	0	0	0	0	0	0	0	3795300	2971300	0	0	10327000
574	C9JF17;P05090;C9JX71;F8WBT9	C9JF17;P05090	Apolipoprotein D	APOD	5	5	5	26	26	26	24.158	0	16.84	33	582810000	48567000		0	0	26035000	0	1700900	0	0	0	15062000	1568200	0	1347200	0	1089700	1764700	0	0	0	0	0	0	0	252520000	0	18498000	0	0	0	180740000	27948000	0	0
575	C9JFE4;Q13098-5;Q13098;Q13098-7;A0A096LP07;A0A096LPJ3;A8K070;Q13098-6;J3QS88;J3KTB0;J3QLT0;J3KSA5;J3KRJ4;J3QQX0;J3QS84;J3QLE8;J3QL53;J3KRE8	C9JFE4;Q13098-5;Q13098;Q13098-7;A0A096LP07;A0A096LPJ3;A8K070;Q13098-6	COP9 signalosome complex subunit 1	GPS1	11	11	11	29.7	29.7	29.7	53.371	0	23.675	153	1036600000	39869000		2747700	2496600	1978300	1147600	1358400	2125800	2326000	1861100	1944600	1450300	2517300	3234400	4030000	793480	342260	376290	1556200	745770	2754100	4083100	78618000	67814000	56172000	44098000	63999000	52346000	48494000	46235000	51963000	70969000	57274000	72926000
576	C9JFR7;P99999;CON__P62894	C9JFR7;P99999	Cytochrome c	CYCS	6	6	6	57.4	57.4	57.4	11.333	0	124.08	667	9285800000	1160700000		135980000	102520000	44360000	43076000	43163000	83943000	33699000	46163000	77039000	57694000	55904000	110340000	23121000	19710000	87064000	21309000	16710000	18193000	57354000	83376000	1098200000	722500000	328670000	310000000	388910000	690750000	336800000	521930000	798280000	445830000	335510000	691470000
577	C9JW66;J3KPK1;C9JFZ1;J3KQV8;O43426-5;O43426-4;O43426-2;O43426	C9JW66;J3KPK1;C9JFZ1;J3KQV8;O43426-5;O43426-4;O43426-2;O43426	Synaptojanin-1	SYNJ1	2	2	2	3.2	3.2	3.2	77.594	0.0062786	2.7049	4	118130000	2625000		0	33804	969770	0	0	850330	771130	0	0	0	0	0	0	0	0	0	0	0	0	0	0	0	48358000	0	0	40703000	49754000	0	0	0	0	0
578	C9JGT8	C9JGT8		AP2M1	6	1	1	33.8	9.2	9.2	22.224	1	-2	15	536420000	38316000		0	0	11885000	0	3027200	0	0	0	10137000	5419900	1904900	0	0	0	3036300	0	2906300	0	0	0	0	0	160860000	0	40758000	0	0	0	114140000	81518000	33276000	0
579	F5GZZ9;C9JHR8;Q86VB7-3;Q86VB7-4;Q86VB7;Q86VB7-2;H0YGZ7	F5GZZ9;C9JHR8;Q86VB7-3;Q86VB7-4;Q86VB7;Q86VB7-2	Scavenger receptor cysteine-rich type 1 protein M130;Soluble CD163	CD163	10	10	10	11.6	11.6	11.6	120.32	0	76.382	117	1120900000	19326000		221990	904160	598440	1628100	697820	2993600	271340	1440500	956950	1924100	1006400	232750	1415200	188360	230450	255600	159370	125210	1769300	2306600	34054000	59800000	43410000	72366000	41741000	143200000	17042000	68314000	62583000	100090000	57159000	31670000
580	C9JI98	C9JI98	Transmembrane protein 238	TMEM238	2	2	2	15.9	15.9	15.9	18.04	0.00043365	5.8896	4	26349000	4391500		0	0	598060	0	1389500	0	0	0	0	0	860680	0	0	0	0	0	1543300	0	0	0	0	0	0	0	6148700	0	0	0	0	0	9529700	0
581	C9JIF9;P13798;H7C1U0;H7C393;C9JLK2;H0YFE5;F8WEH5	C9JIF9;P13798;H7C1U0;H7C393	Acylamino-acid-releasing enzyme	APEH	9	9	9	13.2	13.2	13.2	81.673	0	20.929	118	635740000	18164000		2002100	167550	446650	637080	1541800	342650	157280	296720	1572100	857150	527300	931290	1675900	603980	1564300	431700	540700	1559800	2139700	168350	59444000	12957000	26950000	25845000	53099000	20461000	14303000	22880000	58995000	26970000	27416000	28735000
582	C9JIR6;O75688-4;O75688-2;O75688;B8ZZF0;O75688-5;O75688-3	C9JIR6;O75688-4;O75688-2;O75688;B8ZZF0;O75688-5	Protein phosphatase 1B	PPM1B	8	6	6	25.1	19.3	19.3	41.83	0.00026281	9.6861	21	72854000	3167600		190090	205310	335350	399270	0	198790	0	80218	97315	101100	120120	891740	354150	0	84681	0	0	0	109420	0	0	5711700	0	6277300	0	4454800	0	4533100	4211200	4115300	5554200	14443000
583	C9JJ19;P82930;A0A087WUZ8	C9JJ19;P82930;A0A087WUZ8	28S ribosomal protein S34, mitochondrial	MRPS34	7	7	7	40	40	40	26.332	0.0003003	13.529	205	978200000	65213000		8806400	1360100	3603300	2688400	3739500	3680100	2210100	3633000	1312800	1078500	3586100	5361400	4102300	2911100	5756700	712140	1272200	1223400	3758900	4416700	107720000	46911000	42225000	41694000	72554000	61949000	47529000	53192000	29703000	34638000	46785000	55621000
584	C9JJN9;Q8N3P4-3;Q8N3P4;Q8N3P4-2;H7C058	C9JJN9;Q8N3P4-3;Q8N3P4;Q8N3P4-2	Vacuolar protein sorting-associated protein 8 homolog	VPS8	8	8	8	6.3	6.3	6.3	161.8	0.00026042	9.4492	49	112080000	1259400		85650	34993	21272	120080	89333	41106	10989	39549	78083	0	28428	0	269870	151350	59154	0	100420	48512	48656	31917	10102000	8952700	7436700	10009000	12146000	11808000	2415500	7111500	8841000	0	8105100	0
585	C9JJX6;E9PDC3;O00192-2;O00192	C9JJX6;E9PDC3;O00192-2;O00192	Armadillo repeat protein deleted in velo-cardio-facial syndrome	ARVCF	4	4	4	5.8	5.8	5.8	96.827	0.00024746	8.3976	24	109320000	2024400		142860	0	0	206100	54040	525900	277830	0	0	229320	34732	0	0	0	88044	0	0	197960	213820	53748	17020000	0	0	15245000	8386500	12113000	4710700	0	0	9580400	5401200	0
586	C9JKS0;P49116;P49116-2;C9J2Y1;C9JMI6	C9JKS0;P49116;P49116-2;C9J2Y1;C9JMI6	Nuclear receptor subfamily 2 group C member 2	NR2C2	2	2	2	13.2	13.2	13.2	22.272	0.00080743	4.7922	6	49713000	3551000		0	0	0	132700	0	175320	0	0	163450	0	0	807760	0	0	0	0	0	159620	2112100	0	0	0	0	6061000	0	7741800	0	0	6689000	0	0	6022100
587	C9JL73;P15313;C9J5E3;C9JNS9;C9JZ02	C9JL73;P15313	V-type proton ATPase subunit B, kidney isoform	ATP6V1B1	8	2	2	23.8	5.2	5.2	55.08	0.0050216	2.9112	6	14021000	438160		0	0	0	0	0	0	0	0	0	0	0	0	0	139060	0	0	0	0	299100	0	0	0	0	0	0	0	0	0	0	0	0	0
588	C9JL85;P58546	C9JL85;P58546	Myotrophin	MTPN	1	1	1	32.7	32.7	32.7	5.7044	0	323.31	176	870180000	290060000		19491000	6944600	20115000	16142000	12582000	18163000	12700000	14506000	15596000	23565000	20172000	14736000	12140000	14773000	8451600	11808000	9755000	16009000	12683000	9729200	27410000	13358000	29985000	27433000	22156000	32390000	22055000	27289000	22525000	36286000	32920000	17411000
589	C9JLU1;P52434;P52434-4;P52434-3;P52434-2	C9JLU1;P52434;P52434-4;P52434-3;P52434-2	DNA-directed RNA polymerases I, II, and III subunit RPABC3	POLR2H	2	2	2	16.8	16.8	16.8	16.996	0.00027397	10.725	33	780060000	78006000		3756300	2692200	2812200	4564300	2832000	1563700	0	5310700	7667400	887480	14351000	9440000	3334600	0	0	3436200	0	0	1692400	13666000	19213000	65304000	62585000	60438000	23795000	23637000	0	55900000	107420000	13579000	173640000	57696000
590	C9JLV4;O14727-5;O14727-3;O14727-4;O14727-2;O14727;O14727-6	C9JLV4;O14727-5;O14727-3;O14727-4;O14727-2;O14727	Apoptotic protease-activating factor 1	APAF1	3	3	3	2.8	2.8	2.8	132.46	0.00043253	5.8432	17	52241000	746290		0	0	0	31612	47301	116180	0	0	141890	0	0	82002	117830	125690	0	0	0	83791	0	0	0	0	0	5262800	4401700	10393000	0	0	6659900	0	0	5809100
591	I3L2L5;I3L317;I3L4Q0;C9JLW8	I3L2L5;I3L317;I3L4Q0;C9JLW8	Protein FAM195B	FAM195B	2	2	2	21.7	21.7	21.7	10.463	0.0078164	2.5237	8	46371000	5796400		813280	0	0	0	0	1063900	0	0	0	0	1311000	0	44003	0	0	0	0	411440	0	2152800	9445900	0	0	0	0	8652500	0	0	0	0	10623000	0
592	C9JME2;Q9Y4F1;Q9Y4F1-2;M0QXT1;H0Y783;M0QYB0;M0R262;Q9Y4F1-3	C9JME2;Q9Y4F1;Q9Y4F1-2	FERM, RhoGEF and pleckstrin domain-containing protein 1	FARP1	16	16	16	16.7	16.7	16.7	122.09	0	189.14	152	932970000	13925000		227340	355900	107670	502480	952140	302510	657860	330960	599210	137310	489460	506420	281250	676260	256010	1051200	707200	3109600	1256500	1417800	31580000	40037000	19822000	63690000	73202000	20840000	57348000	45462000	42605000	30374000	49279000	38240000
593	C9JMN1;Q96SB8;Q96SB8-2	C9JMN1;Q96SB8;Q96SB8-2	Structural maintenance of chromosomes protein 6	SMC6	2	2	2	2.7	2.7	2.7	84.519	0.005522	2.8599	8	167580000	3161900		255330	0	687810	821920	41918	0	781140	0	0	94423	0	39200	440120	0	0	0	0	0	0	0	13417000	0	41991000	41382000	1581500	0	55058000	0	0	0	0	0
594	C9JMY1;P18065;C9JW52	C9JMY1;P18065;C9JW52	Insulin-like growth factor-binding protein 2	IGFBP2	3	3	3	15.5	15.5	15.5	20.281	0	21.091	23	152210000	13837000		0	2448500	0	111980	0	0	0	0	781860	744680	501960	6350600	0	0	991110	0	842460	279320	784910	0	0	21171000	0	2471900	0	0	0	0	15292000	9321500	7582500	66924000
595	C9JN15;Q13427-2;Q13427;E9PG73;C9JM79;C9JT64;C9J679	C9JN15;Q13427-2;Q13427;E9PG73;C9JM79	Peptidyl-prolyl cis-trans isomerase;Peptidyl-prolyl cis-trans isomerase G	PPIG	6	6	6	30.5	30.5	30.5	27.409	0	17.755	70	418730000	29910000		3093800	1753800	1586300	932880	1050100	1574900	769730	569710	716800	947260	1331700	1108700	3642700	997140	3670900	0	685950	1282900	1767100	2427100	28781000	40389000	21012000	15162000	23219000	22909000	19754000	16755000	17983000	23338000	20127000	22508000
596	C9JNV2;P41223;P41223-2	C9JNV2;P41223;P41223-2	Protein BUD31 homolog	BUD31	2	2	2	14.8	14.8	14.8	13.568	0	33.228	129	322740000	40343000		3555900	2635500	2286300	2953600	1368300	3597300	1529000	1369600	2054500	2723800	1576300	2052200	2128700	1671200	1528900	1048600	225340	833750	2111400	3092600	30957000	19174000	16274000	25382000	12292000	36843000	22625000	18519000	27414000	22361000	14032000	19372000
597	C9JXB8;C9JNW5;P83731	C9JXB8;C9JNW5;P83731	60S ribosomal protein L24	RPL24	4	4	4	33.1	33.1	33.1	14.369	0	26.442	725	14907000000	2129600000		121110000	147450000	118910000	106220000	95667000	125270000	105310000	126300000	107350000	83454000	133410000	113840000	83743000	97188000	123100000	73016000	58827000	69220000	93415000	146750000	904420000	923820000	884700000	700090000	776240000	1004400000	785770000	975600000	727630000	622630000	669800000	742520000
598	C9JP00;Q9NR56;Q9NR56-3;Q9NR56-4;Q9NR56-7;Q9NR56-6;Q9NR56-2;Q9NR56-5;H7C4T5;Q86VM6;B1AKI6;Q9NUK0-2;Q9NUK0;C9J4T8;C9JCX1;H7C4Y1;Q9NUK0-4;Q9NUK0-3	C9JP00;Q9NR56;Q9NR56-3;Q9NR56-4;Q9NR56-7;Q9NR56-6;Q9NR56-2;Q9NR56-5;H7C4T5;Q86VM6	Muscleblind-like protein 1	MBNL1	8	8	5	27.6	27.6	19.5	37.898	0	21.87	168	1862000000	133000000		4281400	8869700	7875400	7655200	6441800	10949000	3812400	5333300	6126700	6290500	10341000	8370800	6873600	7890000	4819800	3293400	2094200	4736800	7699200	9243200	76013000	105220000	114020000	102110000	93779000	131240000	93552000	116800000	114830000	125630000	101360000	98900000
599	C9JPL0;Q9UK58-4;Q9UK58;F2Z3J5;Q9UK58-5;Q96S94-2;Q96S94	C9JPL0;Q9UK58-4;Q9UK58	Cyclin-L1	CCNL1	3	3	3	8.9	8.9	8.9	47.788	0.0008145	4.9143	5	18904000	900200		0	384810	47207	155940	0	0	0	0	0	0	0	240840	0	0	0	0	0	71391	0	0	0	8818300	1400000	0	0	0	0	0	0	0	0	5137600
600	C9JPQ9;C9JU00	C9JPQ9;C9JU00		FGG	9	1	1	63	6.7	6.7	13.546	1	-2	6	213980000	23776000		8645000	0	0	0	0	0	0	0	1277000	0	10091000	0	0	0	0	0	0	0	0	3763000	60481000	0	0	0	0	0	0	0	13301000	0	90696000	0
601	C9JQ41;H7C525;Q4VC31	C9JQ41;H7C525;Q4VC31	Coiled-coil domain-containing protein 58	CCDC58	2	2	2	20	20	20	15.296	0.0078346	2.5343	9	111950000	15992000		234300	0	0	1103700	3113600	0	0	0	0	1655600	0	0	1705200	0	2128400	0	3299200	0	0	2752200	0	0	0	20516000	23155000	0	0	0	0	14682000	0	0
602	G5E9W8;C9JQ42;P46976-3;P46976-2;P46976;C9J8R8;C9J7C7	G5E9W8;C9JQ42;P46976-3;P46976-2;P46976	Glycogenin-1	GYG1	5	5	5	26.4	26.4	26.4	21.51	0	34.525	169	2110400000	263800000		15285000	19519000	14157000	15755000	8354700	15678000	10429000	18159000	26350000	7880500	8841600	11449000	15045000	10084000	10954000	6603100	3302100	10915000	17342000	17702000	159680000	135950000	139160000	99276000	117680000	119790000	116720000	188990000	188110000	79420000	113120000	90166000
603	C9JQD4;O43447;O43447-2;H0YEL5;A6NM32;C9JAN8	C9JQD4;O43447;O43447-2;H0YEL5	Peptidyl-prolyl cis-trans isomerase;Peptidyl-prolyl cis-trans isomerase H	PPIH	5	5	5	34.7	34.7	34.7	15.8	0.00026497	9.845	90	540830000	45069000		4305300	3544600	2256800	2502800	1436400	3936800	895640	1973400	1870200	3494000	1918500	1985300	1623100	1632300	1512000	1004600	1297100	2818700	1558000	3503300	41745000	38714000	28735000	24907000	22489000	49778000	21641000	27673000	32470000	36476000	27503000	26261000
604	E9PEC3;E7ETT4;E7EUY3;E7ETT1;E9PDR0;C9JQS9;E7EX59;P05166;P05166-2;F8WBI9;E7ENC1	E9PEC3;E7ETT4;E7EUY3;E7ETT1;E9PDR0;C9JQS9;E7EX59;P05166;P05166-2;F8WBI9	Propionyl-CoA carboxylase beta chain, mitochondrial	PCCB	12	12	12	35.9	35.9	35.9	45.421	0	23.866	101	754930000	27960000		6296200	752920	782500	1249400	2875800	238960	1338500	2608800	1104800	608020	1030500	1353400	488640	1826600	1622300	308500	646040	1077700	1359500	391160	93723000	22128000	27761000	50126000	86528000	12795000	26911000	55756000	36794000	22036000	32342000	26039000
605	C9JQV0;Q9BRJ6;H7C0T1;H7C2R9	C9JQV0;Q9BRJ6;H7C0T1;H7C2R9	Uncharacterized protein C7orf50	C7orf50	5	5	5	42.2	42.2	42.2	21.883	0	18.236	52	340560000	30960000		2181500	860380	2057700	757530	1659700	1946700	868280	0	0	1219000	1528100	6231500	691140	1086200	1703700	1005900	592290	966970	1585300	4018500	28956000	13166000	17985000	11456000	18067000	20511000	14754000	0	0	12890000	23802000	36800000
606	C9JQV3;Q8N1F8;Q8N1F8-2;E7ERV2;H7C2J7	C9JQV3;Q8N1F8;Q8N1F8-2	Serine/threonine-protein kinase 11-interacting protein	STK11IP	7	7	6	6.2	6.2	5.7	120.26	0.0002439	8.1604	27	279370000	4988800		794850	447420	62441	170700	0	455520	148620	129780	0	0	145860	0	1650600	177170	191200	0	0	0	614630	0	55733000	16208000	11004000	12557000	0	35869000	16288000	13618000	0	0	20961000	0
607	C9JRD2;C9JXB9;P25686-2;P25686;C9J1G2;E7ETU0;C9JX00	C9JRD2;C9JXB9;P25686-2;P25686;C9J1G2;E7ETU0;C9JX00	DnaJ homolog subfamily B member 2	DNAJB2	3	3	3	16.7	16.7	16.7	25.411	0.00024679	8.3199	68	270320000	20794000		395300	297720	1432600	1003400	2194900	177530	1505900	1484300	976370	598490	255520	2590700	2501700	1489500	698780	1272100	253190	597140	494000	574990	9752100	9783900	17919000	14089000	20137000	7804900	16934000	15970000	15276000	18676000	12473000	23822000
608	C9JRJ5;Q9UGP4	C9JRJ5;Q9UGP4	LIM domain-containing protein 1	LIMD1	2	2	2	5.2	5.2	5.2	65.534	0.00097144	4.2749	7	19761000	534090		59769	0	142680	0	0	0	0	170040	0	0	0	0	0	0	46398	0	0	57404	0	57803	3071200	0	6725800	0	0	0	0	6627300	0	0	0	0
609	C9JRP1;E9PFN4;Q9Y6M7-4;Q9Y6M7-3;Q9Y6M7-2;Q9Y6M7-9;Q9Y6M7-6;Q9Y6M7-13;Q9Y6M7-12;Q9Y6M7;Q9Y6M7-8;Q9Y6M7-7;H7C3C4;Q9Y6M7-5;Q9Y6M7-11;Q9Y6M7-14;Q9Y6M7-10	C9JRP1;E9PFN4;Q9Y6M7-4;Q9Y6M7-3;Q9Y6M7-2;Q9Y6M7-9;Q9Y6M7-6;Q9Y6M7-13;Q9Y6M7-12;Q9Y6M7;Q9Y6M7-8;Q9Y6M7-7;H7C3C4;Q9Y6M7-5	Anion exchange protein;Sodium bicarbonate cotransporter 3	SLC4A7	3	3	3	3.2	3.2	3.2	118.46	0.00081566	4.9453	8	104090000	2001800		0	27180	0	0	0	0	0	0	0	0	43842	0	1930800	0	0	0	0	0	0	0	0	3552900	0	0	0	0	0	0	0	0	3860200	0
610	C9JRZ6;Q9NX63;F8WAR4;F8WD73	C9JRZ6;Q9NX63;F8WAR4	MICOS complex subunit MIC19	CHCHD3	5	5	5	21.1	21.1	21.1	26.694	0	43.544	106	2004700000	105510000		12028000	4140400	4694900	5211800	4925700	4603400	4733800	7205300	3841300	5120900	4961800	9925200	3049100	3793700	4080600	5288900	3760300	3268800	5554100	5323800	141570000	99748000	112710000	115400000	113830000	129570000	136290000	110050000	82981000	119330000	126850000	118570000
611	C9JSK0;Q13432-2;Q13432;J3QQT8;K7EJU3;K7EN86;A6NIH7	C9JSK0;Q13432-2;Q13432;J3QQT8;K7EJU3;K7EN86;A6NIH7	Protein unc-119 homolog A;Protein unc-119 homolog B	UNC119;UNC119B	2	2	2	11.1	11.1	11.1	22.691	0.0078255	2.5297	3	25678000	1975300		0	0	0	0	0	0	0	0	0	0	247890	0	1423100	0	0	0	0	0	0	304260	0	0	0	0	0	0	0	0	0	0	6947600	0
612	C9JSL1;F8WF63;F8WCA5;E9PGM9;P78332-2;P78332	C9JSL1;F8WF63;F8WCA5;E9PGM9;P78332-2;P78332	RNA-binding protein 6	RBM6	2	2	2	17.3	17.3	17.3	18.296	0.0023277	3.2345	4	23811000	1831600		526760	0	0	511100	0	427610	0	0	0	0	366130	0	0	0	0	0	0	0	0	0	0	0	0	7020300	0	7267800	0	0	0	0	5701200	0
613	C9JSR1;Q8NCE2-3;Q8NCE2-2;Q8NCE2;C9JR61;A0A087WTZ0	C9JSR1;Q8NCE2-3;Q8NCE2-2;Q8NCE2;C9JR61;A0A087WTZ0	Myotubularin-related protein 14	MTMR14	2	2	2	9.6	9.6	9.6	31.444	0.00091642	3.486	8	21387000	1782200		758900	152610	192220	0	0	198900	0	0	0	0	0	0	323420	0	0	0	0	0	0	156180	4361700	3451400	3752300	0	0	3529300	0	0	0	0	0	0
614	E9PEC4;C9JUH3;Q9BSQ5-3;Q9BSQ5-4;Q9BSQ5;Q9BSQ5-2	E9PEC4;C9JUH3;Q9BSQ5-3;Q9BSQ5-4;Q9BSQ5;Q9BSQ5-2	Cerebral cavernous malformations 2 protein	CCM2	1	1	1	4.8	4.8	4.8	29.794	0.009052	2.4185	9	39555000	3042700		0	0	396410	0	0	542160	0	272200	307790	0	536220	323250	0	320000	173630	0	171030	0	0	0	0	0	6168900	0	0	6937500	0	5044400	5049300	0	7206100	6344200
615	C9JUK7;P16150	C9JUK7;P16150	Leukosialin	SPN	1	1	1	2.3	2.3	2.3	35.962	0.00080257	4.6987	52	253710000	25371000		2565900	1726800	1714300	1568200	1277400	1835000	3068700	1139400	3705900	0	1093700	0	2489200	3186600	0	0	0	0	0	0	31857000	16400000	29540000	16587000	19714000	17196000	31537000	22760000	33691000	0	21152000	0
616	C9JUV8;P78410-3;P78410-2;P78410;O00481-2;O00481-3;O00481-4;O00481;O00478-2;O00478;E9PFB8;C9JNZ3;S4R3N0;E9PRX1;E7EPR2;C9JVU4;C9J3Q8;C9J877;E9PJE9;E9PRR1;C9JZT5;C9JQT8	C9JUV8;P78410-3;P78410-2;P78410;O00481-2;O00481-3;O00481-4;O00481;O00478-2;O00478;E9PFB8;C9JNZ3;S4R3N0;E9PRX1;E7EPR2;C9JVU4;C9J3Q8;C9J877;E9PJE9;E9PRR1;C9JZT5;C9JQT8	Butyrophilin subfamily 3 member A2;Butyrophilin subfamily 3 member A1;Butyrophilin subfamily 3 member A3	BTN3A3;BTN3A2;BTN3A1	2	2	2	7.6	7.6	7.6	27.329	0.0075427	2.6012	18	86901000	5431300		0	319710	0	1598300	0	215790	218310	0	731840	0	1082000	0	0	954160	191960	0	0	119330	0	0	0	6419100	0	18442000	0	10191000	13220000	0	13718000	0	16538000	0
617	C9JV77;P02765	C9JV77;P02765	Alpha-2-HS-glycoprotein;Alpha-2-HS-glycoprotein chain A;Alpha-2-HS-glycoprotein chain B	AHSG	4	4	4	16.6	16.6	16.6	39.411	0	44.297	73	726350000	42727000		2326500	3826100	4646600	2623500	473540	1371800	1893600	1582700	5400200	1444000	4792000	960350	2715200	1016900	1067600	837950	0	1173300	1692400	2882300	39919000	55140000	64723000	45630000	8842200	30484000	49695000	39922000	98832000	40619000	67388000	38087000
618	C9JVN9;Q9H9P8-2;Q9H9P8;G3V5S1;G3V272	C9JVN9;Q9H9P8-2;Q9H9P8	L-2-hydroxyglutarate dehydrogenase, mitochondrial	L2HGDH	6	6	6	16.6	16.6	16.6	48.475	0.00027917	11.314	25	172080000	5933800		159950	526310	1126500	0	0	144910	0	159140	0	194800	64956	1235600	483060	0	384000	161530	0	0	256500	1036600	12685000	15605000	32810000	0	0	7513500	0	8504400	0	8720200	7048600	24572000
619	C9JWJ8;Q14938-6;Q14938-5;Q14938-3;K7EKH0;K7ESG9;K7EJB0;K7EMQ5	C9JWJ8;Q14938-6;Q14938-5;Q14938-3;K7EKH0	Nuclear factor 1;Nuclear factor 1 X-type	NFIX	7	1	1	28.3	4.7	4.7	44.655	0.00023646	7.4854	4	33627000	1978100		731500	487190	0	0	0	0	0	0	0	0	0	759380	0	0	0	0	0	0	0	0	11680000	9671300	0	0	0	0	0	0	0	0	0	9891500
620	C9JZB0;Q9BT40-2;Q9BT40;I3L0Y0	C9JZB0;Q9BT40-2;Q9BT40;I3L0Y0	Inositol polyphosphate 5-phosphatase K	INPP5K	2	2	2	10	10	10	26.723	0.0062765	2.7036	33	109650000	5771100		148020	532820	427670	535550	437380	317560	0	342820	0	410920	415680	379970	0	356610	327220	235440	0	339000	328580	235830	4451000	9722000	6994500	8200100	8545600	7175900	0	7331300	0	8036300	9469900	7826200
621	C9JZG9;C9JZY6;P62256;H7C4M9;P62256-2;C9J8Q9	C9JZG9;C9JZY6;P62256;H7C4M9;P62256-2	Ubiquitin-conjugating enzyme E2 H	UBE2H	3	3	3	37.9	37.9	37.9	11.545	0.00024108	7.8826	23	94201000	13457000		0	1736000	709950	365640	0	1465100	603290	710720	1685700	545180	594260	1773000	1184700	532670	0	0	0	538170	0	1012900	0	11134000	7445400	3509600	0	8900300	6865500	5933800	8589600	6192000	5924800	10258000
622	E9PHK4;C9JZQ4;E7EM70;G5E9C0;Q9HB58-5;Q9HB58-3;Q9HB58-7;Q9HB58;Q9HB58-6	E9PHK4;C9JZQ4;E7EM70;G5E9C0;Q9HB58-5;Q9HB58-3;Q9HB58-7;Q9HB58;Q9HB58-6	Sp110 nuclear body protein	SP110	3	3	3	27.7	27.7	27.7	11.967	0.00094197	3.8548	10	62546000	6949600		0	251310	0	447790	0	1417300	0	250020	0	0	3650600	95652	0	836930	0	0	0	0	0	0	0	7270900	0	10009000	0	13368000	0	7296700	0	0	15012000	2133800
623	C9JZR2;O60716-24;O60716-23;O60716-21;O60716-19;O60716-22;O60716-20;O60716-16;O60716-18;O60716-15;O60716-17;O60716-13;O60716-11;O60716-14;O60716-12;O60716-10;O60716-8;O60716-9;O60716-7;O60716-5;O60716-3;O60716-6;O60716-4;O60716-2;O60716;O60716-32;O60716-31;O60716-29;O60716-27;O60716-30;O60716-28;O60716-26;O60716-25;E9PKY0;E9PRE2;H0YC95;E9PKL1	C9JZR2;O60716-24;O60716-23;O60716-21;O60716-19;O60716-22;O60716-20;O60716-16;O60716-18;O60716-15;O60716-17;O60716-13;O60716-11;O60716-14;O60716-12;O60716-10;O60716-8;O60716-9;O60716-7;O60716-5;O60716-3;O60716-6;O60716-4;O60716-2;O60716;O60716-32;O60716-31;O60716-29;O60716-27;O60716-30;O60716-28;O60716-26;O60716-25	Catenin delta-1	CTNND1	24	24	24	33.5	33.5	33.5	104.85	0	236.5	602	5009000000	91073000		3452500	7635900	4735700	2762100	5886800	3907200	1862500	2190800	3936400	4752600	3734300	3322200	6922400	4288400	3722300	3147600	2112500	8502900	5583300	8614400	181820000	346880000	243780000	254440000	291850000	237300000	204290000	224980000	245420000	278210000	173200000	194330000
624	C9K0J5;Q70E73;Q70E73-8;Q70E73-4;Q70E73-9;Q70E73-6;C9J164;Q70E73-5;Q70E73-2;Q70E73-7;Q70E73-3	C9K0J5;Q70E73	Ras-associated and pleckstrin homology domains-containing protein 1	RAPH1	7	7	7	7.5	7.5	7.5	141.18	0.00025151	8.7222	19	99499000	1579400		90037	73667	55425	0	92442	257290	16106	0	0	0	205920	284770	32339	96619	0	0	0	87179	239340	48212	11366000	6281900	6026400	0	5362100	9175200	3354800	0	0	0	9776500	16245000
625	F8W7U0;CON__ENSEMBL:ENSBTAP00000001528;Q15811-6;Q15811-12;Q15811-11;Q15811-3;Q15811-10;Q15811-7;Q15811-2;Q15811-4;Q15811-9;Q15811-8;Q15811;A8CTZ0;Q15811-13;Q15811-5;H7C429;H0Y7J7	F8W7U0;CON__ENSEMBL:ENSBTAP00000001528;Q15811-6;Q15811-12;Q15811-11;Q15811-3;Q15811-10;Q15811-7;Q15811-2;Q15811-4;Q15811-9;Q15811-8;Q15811;A8CTZ0;Q15811-13;Q15811-5	Intersectin-1	ITSN1	5	5	5	5.2	5.2	5.2	130.01	0.00042854	5.7117	6	44981000	725500		0	0	0	0	29420	0	0	0	0	0	397640	0	0	55568	0	129080	0	113790	0	0	0	0	0	0	3395400	0	0	0	0	0	0	0
626	CON__ENSEMBL:ENSBTAP00000031900	CON__ENSEMBL:ENSBTAP00000031900			2	1	1	2.3	1.3	1.3	121.45	1	-2	1	16269000	275740		0	0	0	0	0	0	0	0	0	0	0	0	0	0	0	0	275740	0	0	0	0	0	0	0	0	0	0	0	0	0	0	0
627	K7ERE3;CON__ENSEMBL:ENSP00000377550;P13646-3;P13646;P13646-2;K7EMD9	K7ERE3;CON__ENSEMBL:ENSP00000377550;P13646-3;P13646;P13646-2;K7EMD9	Keratin, type I cytoskeletal 13	KRT13	12	2	0	23.9	4.3	0	45.26	0.00028835	12.317	67	2150000000	71666000		2901700	7586000	5142000	1405600	2363400	902910	1726800	619610	2379300	3508700	2195100	960100	6267000	7018100	2604800	2758000	3584700	7581800	7155700	3004900	166330000	225860000	167870000	52714000	98269000	49537000	83195000	53242000	85470000	126130000	30556000	54773000
628	CON__H-INV:HIT000292931	CON__H-INV:HIT000292931			19	1	1	39.1	2.5	2.5	49.448	1	-2	23	1265100000	45183000		18423	34767	2219700	2486200	2196500	0	0	1144400	1308900	3889300	2675100	0	3537200	4931300	2465800	1706000	3378400	7604600	4197200	1389600	832480	1293200	54997000	89454000	88743000	0	0	30704000	17142000	105560000	73769000	0
629	CON__O95678;O95678	CON__O95678;O95678	Keratin, type II cytoskeletal 75	KRT75	18	8	7	33.8	18.5	17.1	59.504	0	20.485	18	237310000	6780200		0	0	0	0	939400	542010	0	0	0	0	0	0	1184800	0	0	0	3280100	833840	0	0	0	0	0	0	0	24802000	0	0	0	0	0	0
630	CON__P00761	CON__P00761			5	5	5	25.1	25.1	25.1	24.409	0	323.31	2443	581040000000	48420000000		2551400000	3105600000	2373500000	2315400000	1897100000	2017800000	2109000000	2050000000	1749200000	2167600000	4041100000	2039800000	3128200000	2520300000	2467500000	1746600000	2958100000	2393800000	2047100000	2741200000	35600000000	46414000000	34782000000	27703000000	27606000000	25924000000	33819000000	31430000000	19455000000	33982000000	55835000000	25091000000
631	CON__P01966	CON__P01966			6	2	2	38	25.4	25.4	15.184	0	25.132	48	2918000000	324220000		16849000	8972000	0	0	478020	1600700	0	751260	0	133470	292210000	0	881890	0	788580	610390	0	945650	0	0	56603000	38301000	0	0	5381400	15456000	0	9053700	0	1501700	3215700000	0
632	CON__P02070;P02100	CON__P02070;P02100	Hemoglobin subunit epsilon	HBE1	4	2	1	33.8	20.7	13.1	15.954	0	17.95	14	727010000	60584000		35922000	12382000	1575100	1243100	0	0	0	0	2419700	1842900	0	0	0	0	2348300	953550	0	0	1897600	0	436020000	168690000	20401000	15943000	0	0	0	0	28689000	25250000	0	0
633	CON__P02533;P02533	CON__P02533;P02533	Keratin, type I cytoskeletal 14	KRT14	34	25	5	64.6	56.8	16.5	51.621	0	323.31	825	14699000000	432310000		23200000	25840000	16080000	9127200	72999000	2588200	6270100	1518600	5421200	4624400	3642400	68198000	44058000	5783600	9353200	38888000	63005000	11530000	2510800	17673000	422640000	857170000	562510000	419990000	2049300000	174890000	399390000	137220000	231950000	351580000	181290000	1926000000
634	CON__P02538;P02538	CON__P02538;P02538	Keratin, type II cytoskeletal 6A	KRT6A	35	32	3	55	51.8	6.2	60.044	0	323.31	1075	29297000000	813800000		13250000	56355000	34415000	30279000	121380000	17050000	8806900	3538400	2667300	9700400	7888600	50241000	61833000	15922000	9160500	78927000	140640000	13902000	3052600	134790000	682100000	2041400000	1318300000	1099600000	4398200000	551620000	474370000	203050000	142090000	440190000	341850000	1725200000
635	CON__P02584	CON__P02584			5	2	2	33.6	12.9	12.9	15.057	0	31.057	95	711800000	79089000		4103400	6989900	6281700	5193000	2892300	4905300	3158700	4018500	4206900	3994300	3486100	3989200	7319400	3158700	1989800	1659100	1113500	2016400	3066500	5546500	55313000	83301000	85710000	73650000	39924000	54096000	36740000	39628000	48065000	64740000	36055000	45075000
636	CON__P02662	CON__P02662			3	3	3	18.6	18.6	18.6	22.975	0.00043309	5.8635	4	21367000	1942500		0	0	0	1942500	0	0	0	0	0	0	0	0	0	0	0	0	0	0	0	0	0	0	0	20561000	0	0	0	0	0	0	0	0
637	CON__P02676	CON__P02676			6	2	2	11.5	6.3	6.3	56.44	0	23.239	21	219770000	6104800		671740	0	0	150630	0	103230	0	0	0	217360	1091700	0	2363000	0	0	0	0	0	0	1507100	25942000	0	0	14254000	0	8822800	0	0	0	15908000	28614000	0
638	CON__P02768-1;P02768;B7WNR0;H0YA55;D6RHD5;A0A087WWT3;C9JKR2;Q8IUK7;P02768-2;H7C013	CON__P02768-1;P02768;B7WNR0;H0YA55;D6RHD5;A0A087WWT3;C9JKR2;Q8IUK7;P02768-2	Serum albumin	ALB	40	40	34	63.5	63.5	59.1	69.366	0	323.31	4463	297480000000	7082800000		705480000	565650000	446080000	320460000	181900000	218440000	234040000	274660000	664720000	273420000	418940000	444040000	333950000	256630000	220640000	233320000	142350000	312490000	256200000	579360000	30616000000	22851000000	22649000000	15209000000	8539900000	11038000000	12164000000	13939000000	32022000000	14563000000	16337000000	20015000000
639	CON__P02769	CON__P02769			26	20	20	47.4	40.7	40.7	69.293	0	106.08	331	7350400000	163340000		20838000	7583300	7490300	5675500	3293200	6342500	6950300	6241200	7490800	7951300	8989700	8436000	11645000	5095200	11059000	10763000	3129900	8798700	3999900	11571000	620050000	382020000	367720000	316500000	161920000	308170000	415620000	362560000	392170000	343310000	357640000	365400000
640	CON__P04259	CON__P04259			34	4	0	53.2	6.9	0	59.998	0	59.472	101	3174400000	88179000		1447900	7402600	3834000	683010	11735000	863530	559670	0	0	95849	0	4027500	10278000	1332300	449570	4322300	11313000	125900	0	29709000	62248000	252590000	170290000	53548000	484280000	37932000	41486000	0	0	20523000	0	135690000
641	CON__P05784	CON__P05784			10	1	1	22	5.4	5.4	47.538	0.0006284	5.3428	14	3914600000	122330000		0	0	0	0	36038000	0	15983000	0	0	35751000	1898800	0	881060	0	12264000	0	0	0	9556800	9960200	0	0	0	0	893570000	0	739640000	0	0	1976800000	37840000	0
642	CON__P05787;P05787;P05787-2;F8VUG2;F8W1U3;F8VP67;CON__H-INV:HIT000016045;F8VQY3;H0YIB2;CON__REFSEQ:XP_092267;Q8IWY7	CON__P05787;P05787;P05787-2;F8VUG2;F8W1U3	Keratin, type II cytoskeletal 8	KRT8	41	40	14	70	68.3	32.7	53.704	0	323.31	7376	392240000000	12257000000		334750000	362100000	257180000	507670000	1235200000	71234000	361350000	182580000	231760000	753310000	552140000	156180000	666240000	1264400000	556500000	499790000	729380000	2060800000	1117100000	357770000	8905000000	10564000000	7804000000	12195000000	33196000000	2697300000	12360000000	6695700000	8461400000	25765000000	14863000000	3984800000
643	CON__P08727;K7EMS3;CON__Q8N1A0;CON__A2AB72;Q8N1A0-2;Q8N1A0	CON__P08727;K7EMS3		KRT19	40	40	1	88.2	88.2	7.5	44.091	0	323.31	7585	427120000000	12943000000		490120000	661120000	491630000	360160000	354330000	217420000	394750000	165740000	297590000	686700000	735990000	189990000	562460000	1178800000	638590000	806190000	736240000	2097800000	1061500000	816070000	15102000000	20499000000	16185000000	10367000000	4219100000	8365100000	14344000000	6109300000	10374000000	22960000000	19083000000	5539900000
644	CON__P08729	CON__P08729			36	32	3	64.4	58.2	4.3	51.417	0	323.31	4083	226640000000	6666000000		315390000	316680000	278310000	253820000	283880000	156490000	381840000	83988000	187210000	264440000	651710000	146170000	29327000	458390000	501170000	469750000	195780000	826570000	412380000	452690000	12550000000	11855000000	9853100000	7157700000	9825900000	6298400000	15102000000	4045300000	6842500000	10179000000	20120000000	4706500000
645	CON__P08730-1	CON__P08730-1			10	1	1	16.7	2.7	2.7	47.754	0.00030826	14.241	12	516240000	16653000		2085700	0	1821500	376670	0	0	0	0	0	3636000	0	0	0	0	20527	1406500	1219700	2640200	2431900	1014100	65258000	0	60815000	12452000	0	0	0	0	0	128420000	0	0
646	CON__P08779;P08779;K7ENW6;CON__Q9Z2K1;CON__Q3ZAW8;K7ENV3	CON__P08779;P08779	Keratin, type I cytoskeletal 16	KRT16	33	17	16	63.6	41.9	41.9	51.267	0	323.31	298	3382700000	102510000		3590900	3691100	5026900	4231500	14110000	870050	231600	134710	146650	2210000	324110	11230000	1556000	178050	322860	4721200	39545000	625320	107220	9652400	129620000	149930000	175830000	164260000	438470000	39967000	14944000	9064100	8417300	86466000	23037000	322990000
647	CON__P12035;P12035	CON__P12035;P12035	Keratin, type II cytoskeletal 3	KRT3	10	2	2	12.1	3.5	3.5	64.503	0.0012785	3.4284	1	14569000	416250		0	0	0	0	62651	0	0	0	0	0	0	0	0	353600	0	0	0	0	0	0	0	0	0	0	0	0	0	0	0	0	0	0
648	CON__P13645;P13645;CON__Q7Z3Y7;Q7Z3Y7;CON__Q148H6;CON__Q7Z3Z0;CON__Q7Z3Y8;Q7Z3Z0;Q7Z3Y8;CON__Q7Z3Y9;Q7Z3Y9	CON__P13645;P13645	Keratin, type I cytoskeletal 10	KRT10	29	25	19	54	49.7	42.3	59.51	0	323.31	984	22626000000	808080000		24609000	73591000	146090000	78035000	32886000	23572000	14927000	16433000	7247700	28236000	35961000	26136000	16614000	20960000	29129000	51583000	91880000	35242000	17350000	37593000	757860000	2023500000	3447300000	2121300000	1027700000	843220000	733290000	719350000	394510000	991870000	1239400000	818260000
649	CON__P13646-1	CON__P13646-1			12	1	1	22.1	2	2	49.586	1	-2	1	25579000	799340		799340	0	0	0	0	0	0	0	0	0	0	0	0	0	0	0	0	0	0	0	26803000	0	0	0	0	0	0	0	0	0	0	0
650	CON__P13647;P13647;F8W0C6;H0YI76;H0YIN9;F8VV57;F8VU69	CON__P13647;P13647	Keratin, type II cytoskeletal 5	KRT5	29	19	7	43.9	31	12.2	62.378	0	323.31	828	23964000000	684670000		7866400	117450000	28156000	8984900	61627000	16478000	8721500	811960	5253500	3065700	2801600	65656000	61971000	10882000	14493000	62426000	36178000	17877000	2087400	151890000	448980000	4145100000	1233000000	496750000	3080100000	934390000	607460000	106850000	338760000	285350000	208840000	1661100000
651	CON__P19001	CON__P19001			16	2	2	30.5	9.2	9.2	44.541	0	17.957	23	1107700000	31647000		4696400	2085700	3272800	0	0	3331100	2637300	581920	0	2471500	1588500	0	0	520290	5485900	0	0	364400	3315500	1295800	80177000	43394000	84619000	0	0	0	134590000	30985000	0	89506000	51346000	0
652	CON__P19012;P19012;A8MT21;P19012-2;C9JTG5	CON__P19012;P19012;A8MT21;P19012-2	Keratin, type I cytoskeletal 15	KRT15	28	20	11	64.9	54.4	38.8	49.167	0	323.31	679	17345000000	510160000		68443000	16304000	9726600	8751300	125470000	4621600	16046000	4901300	10866000	13421000	17570000	8756900	8608700	30257000	26357000	18997000	20600000	41322000	29549000	29593000	2005900000	258950000	138050000	224620000	3986500000	131650000	225280000	94856000	278450000	215850000	254970000	478160000
653	CON__P19013;P19013;H0YIC5	CON__P19013;P19013	Keratin, type II cytoskeletal 4	KRT4	11	7	5	20.2	14	10.1	63.91	0.00026846	10.193	15	86790000	2410800		0	0	0	0	0	0	0	564540	0	1361000	118640	304830	0	0	0	0	0	0	0	61778	0	0	0	0	0	0	0	0	0	63814000	8470900	7602500
654	CON__P35900;P35900;CON__Q9D312	CON__P35900;P35900	Keratin, type I cytoskeletal 20	KRT20	7	4	4	17.2	12.5	12.5	48.486	0.00022148	6.2226	4	35182000	1066100		0	0	0	0	1020200	0	0	0	0	0	45905	0	0	0	0	0	0	0	0	0	0	0	0	0	36409000	0	0	0	0	0	0	0
655	CON__P78386;P78386;U3KPR1	CON__P78386;P78386	Keratin, type II cuticular Hb5	KRT85	11	11	3	17.6	17.6	3.7	55.802	0	17.234	37	4172200000	115890000		2576500	2160500	15205000	0	20502000	1193600	922170	864330	0	0	0	0	0	15117000	0	20553000	5566900	450410	0	30783000	228460000	530900000	400080000	0	503080000	348820000	25985000	299810000	0	0	0	0
656	CON__Q04695;Q04695;F5GWP8;K7EPJ9;K7ESE1;K7ELP7	CON__Q04695;Q04695;F5GWP8	Keratin, type I cytoskeletal 17	KRT17	30	15	4	59.7	37.5	11.6	48.105	0	323.31	255	3120400000	91775000		767170	4070400	3015200	935120	36328000	71286	657200	59196	218060	69042	96195	2205700	21723000	1221800	2875300	8365300	6482900	1848700	0	765950	20982000	142980000	102820000	29275000	1082800000	5706500	38597000	4883900	15347000	4771800	7055100	85566000
657	CON__Q05B55	CON__Q05B55			2	2	2	10	10	10	26.59	0.0099934	2.386	17	1165400000	89643000		0	3975100	9882400	0	1725100	0	2654400	23083000	0	2996000	15803000	7060300	11460000	0	9939000	1065100	0	0	0	0	0	58252000	153910000	0	27008000	0	31777000	474010000	0	54038000	274480000	71439000
658	CON__Q14CN4-1;Q14CN4-3;Q14CN4-2;Q14CN4;H0YHD9	CON__Q14CN4-1;Q14CN4-3;Q14CN4-2;Q14CN4	Keratin, type II cytoskeletal 72	KRT72	8	2	1	10.2	4.1	1.8	55.877	0	30.393	137	2092300000	58118000		4036700	2055500	6900400	2417000	1938000	1474200	1336800	1696600	1326900	1755000	2330900	1981500	1438400	2006100	2938300	2354600	13227000	2306200	1331900	3266100	111020000	50092000	175050000	51768000	52590000	36552000	38809000	55029000	27026000	59506000	37381000	43013000
659	CON__Q9UE12;CON__Q15323;Q15323;CON__Q6NTB9;CON__O76009;O76009;CON__Q9D646	CON__Q9UE12;CON__Q15323;Q15323;CON__Q6NTB9;CON__O76009;O76009;CON__Q9D646	Keratin, type I cuticular Ha1;Keratin, type I cuticular Ha3-I	KRT31;KRT33A	9	7	0	19.7	15.9	0	47.237	0	114.68	24	391720000	13508000		0	0	0	0	0	450540	0	0	0	0	0	0	0	0	0	0	13057000	0	0	0	0	0	0	0	0	19403000	0	0	0	0	0	0
660	CON__Q28107	CON__Q28107			2	2	2	1	1	1	248.98	0.00093249	3.6865	4	11596000	122060		0	0	0	0	0	0	0	0	0	0	122060	0	0	0	0	0	0	0	0	0	0	0	0	0	0	0	0	0	0	0	13890000	0
661	CON__Q2KJC7	CON__Q2KJC7			24	2	2	33	2.2	2.2	86.858	1	-2	5	206660000	5299000		0	0	950730	0	0	0	0	0	679300	0	2054500	0	0	263050	1320400	30976	0	0	0	0	0	0	51792000	0	0	0	0	0	38670000	0	84297000	0
662	CON__Q2M2I5;Q2M2I5	CON__Q2M2I5;Q2M2I5	Keratin, type I cytoskeletal 24	KRT24	3	1	1	6.5	3	3	55.087	1	-2	1	10622000	331940		0	331940	0	0	0	0	0	0	0	0	0	0	0	0	0	0	0	0	0	0	0	9945800	0	0	0	0	0	0	0	0	0	0
663	CON__Q3KNV1;P08729	CON__Q3KNV1;P08729	Keratin, type II cytoskeletal 7	KRT7	35	3	3	64	6.4	6.4	51.385	0	93.85	229	5949100000	174970000		12600000	10384000	4078200	3098200	6619800	3300500	13581000	1286600	2551000	5567100	20517000	2289900	0	11280000	16155000	8583900	2104500	24886000	10609000	15480000	216430000	189830000	165020000	156110000	291410000	144850000	300750000	67830000	110750000	187260000	305810000	67184000
664	CON__Q3SX14;Q5T0I1	CON__Q3SX14			16	1	1	19	3.8	3.8	85.686	0.00032175	15.657	34	86249000	2211500		0	158110	105250	245970	0	212040	362580	135310	139910	141680	109530	84202	91258	0	0	76248	0	112040	155420	81988	0	5561300	5171500	12396000	0	4602900	11735000	6135800	7005600	9213100	4155700	5044000
665	CON__Q3TTY5	CON__Q3TTY5			9	2	1	15.7	9.3	7.8	70.922	1	-2	3	22480000	522790		0	0	0	0	0	0	0	0	0	0	0	522790	0	0	0	0	0	0	0	0	0	0	0	0	0	0	0	0	0	0	0	17672000
666	CON__Q3ZBD7	CON__Q3ZBD7			6	2	2	14.4	4.8	4.8	62.87	0	37.838	149	857710000	25227000		1127300	1410500	1119500	601140	635580	628090	408870	681350	626010	357360	746320	8807400	232540	495390	782660	647520	0	1817500	1465300	2636400	20257000	21467000	17245000	20399000	14894000	10415000	9929700	11317000	12633000	12031000	15310000	92293000
667	CON__Q5D862;Q5D862	CON__Q5D862;Q5D862	Filaggrin-2	FLG2	2	2	2	1.8	1.8	1.8	248.07	0.00080273	4.7035	33	73632000	956250		0	138320	174120	134560	27312	36766	21673	0	0	36169	91065	37820	83375	36390	23546	0	42689	38092	0	34355	0	10486000	14582000	7414300	3898000	3676600	4321000	0	0	3388100	9813000	4330900
668	CON__Q5XKE5;Q5XKE5	CON__Q5XKE5;Q5XKE5	Keratin, type II cytoskeletal 79	KRT79	8	1	0	13.6	1.9	0	57.809	0.0078373	2.5367	6	3046700000	92323000		0	0	0	0	36281000	0	0	6469900	0	0	0	0	0	0	22470000	0	25380000	1721700	0	0	0	0	0	0	1360400000	0	0	289420000	0	0	0	0
669	CON__Q61782	CON__Q61782			6	1	1	59.1	10.8	10.8	10.662	0.0064211	2.6709	7	156920000	19615000		433370	0	0	0	3736000	0	0	0	0	0	0	10192000	2544500	0	0	2709600	0	0	0	0	26403000	0	0	0	28109000	0	0	0	0	0	0	59353000
670	CON__Q6KB66-1;Q6KB66-2;Q6KB66;Q6KB66-3;CON__Q0VBK2	CON__Q6KB66-1;Q6KB66-2;Q6KB66;Q6KB66-3	Keratin, type II cytoskeletal 80	KRT80	3	2	2	8.2	5.5	5.5	50.525	0.0035125	3.056	7	24463000	679530		77327	72863	0	0	0	0	0	0	0	0	0	0	0	409500	0	0	119840	0	0	0	4870100	3407000	0	0	0	0	0	0	0	0	0	0
671	CON__Q6NT21;P78385;CON__P78385	CON__Q6NT21;P78385;CON__P78385	Keratin, type II cuticular Hb3	KRT83	10	4	0	16.8	7.9	0	54.195	0.00027964	11.361	9	178320000	5244600		0	174270	0	0	0	0	0	0	0	0	0	0	0	0	0	8860.2	5061500	0	0	0	0	0	0	0	0	0	0	0	0	0	0	0
672	CON__Q7RTS7;F8W1S1;Q7RTS7	CON__Q7RTS7;F8W1S1;Q7RTS7	Keratin, type II cytoskeletal 74	KRT74	5	1	1	8.1	2.5	2.5	57.865	1	-2	1	17229000	492260		0	0	0	0	0	0	0	0	0	0	0	0	0	0	0	0	0	492260	0	0	0	0	0	0	0	0	0	0	0	0	0	0
673	CON__Q8N1N4-2;CON__Q7RTT2;Q8N1N4;Q8N1N4-2;F8VS93	CON__Q8N1N4-2;CON__Q7RTT2;Q8N1N4;Q8N1N4-2	Keratin, type II cytoskeletal 78	KRT78	6	4	4	16.5	12.1	12.1	56.964	0.00023702	7.5405	8	36593000	1045500		0	0	49190	216060	0	0	0	0	0	0	0	0	0	0	0	0	698210	82046	0	0	0	0	8005300	12357000	0	0	0	0	0	0	0	0
674	CON__Q86YZ3;Q86YZ3	CON__Q86YZ3;Q86YZ3	Hornerin	HRNR	3	3	3	5.3	5.3	5.3	282.39	0	102.84	32	182890000	1758600		76924	0	142360	417160	54011	0	67148	0	14226	111510	0	167600	129110	39347	41299	52939	297060	147890	0	0	8523800	0	18066000	33518000	10643000	0	5019100	0	2605200	15727000	0	16647000
675	CON__Q8BGZ7	CON__Q8BGZ7			12	1	1	18.5	1.8	1.8	59.74	1	-2	4	27504000	764010		0	0	0	0	0	0	326960	0	237240	0	0	0	0	0	0	81312	0	0	118490	0	0	0	0	0	0	0	15209000	0	9817200	0	0	0
676	CON__Q9C075;Q9C075;Q9C075-2;J3QR55;K7EPI0	CON__Q9C075;Q9C075;Q9C075-2	Keratin, type I cytoskeletal 23	KRT23	11	10	8	28.4	26.3	23.7	48.131	0	36.865	19	202290000	6321500		0	428330	0	0	0	228410	0	557450	0	0	0	545380	0	0	0	0	0	0	15817	4546100	0	12076000	0	0	0	5136500	0	0	0	0	0	9647500
677	CON__Q9DCV7;K7EJU1	CON__Q9DCV7			10	3	2	20.4	7	4.4	50.708	0.00025582	9.0479	39	959370000	27410000		3902500	1360000	588590	0	3636700	18894	1694400	223750	168670	441710	3840400	0	259680	418300	3439100	2093100	479360	902630	786760	3155900	37349000	82012000	56604000	0	45768000	3555000	81310000	28977000	28277000	58144000	138880000	0
678	CON__Q9H552	CON__Q9H552			12	2	2	16.2	4	4	55.151	0	21.644	36	443320000	13434000		0	0	0	196180	674750	0	0	0	22307	515950	337290	0	465870	2106700	374050	0	1285500	4740700	2062100	652420	0	0	0	11337000	32457000	0	0	0	3741300	25700000	23907000	0
679	CON__Q9NSB4;Q9NSB4	CON__Q9NSB4;Q9NSB4	Keratin, type II cuticular Hb2	KRT82	2	2	1	3.7	3.7	1.9	56.682	0.00025967	9.3828	7	128580000	4018100		0	0	0	0	16578	802270	0	0	0	0	0	0	0	0	0	0	3199300	0	0	0	0	0	0	0	846180	23551000	0	0	0	0	0	0
680	CON__Q9R0H5	CON__Q9R0H5			5	1	0	8	1.7	0	57.382	1	-2	5	35357000	982140		444120	0	0	0	0	0	0	0	0	0	375300	0	0	0	0	0	0	162720	0	0	15988000	0	0	0	0	0	0	0	0	0	16184000	0
681	CON__REFSEQ:XP_986630	CON__REFSEQ:XP_986630			7	2	2	12.8	2.5	2.5	53.728	0.00029551	13.104	4	51832000	1570700		0	0	0	0	0	0	0	0	0	0	0	0	0	0	0	0	1570700	0	0	0	0	0	0	0	0	0	0	0	0	0	0	0
682	D3DQH8;P09486;F5GY03;E5RK62	D3DQH8;P09486;F5GY03;E5RK62	SPARC	SPARC	6	6	6	22.5	22.5	22.5	36.051	0	20.584	76	923330000	57708000		1870800	1433200	1648500	1875000	4108100	447910	4362200	564320	1865700	3178300	3107600	762750	1719400	1724800	820370	3669100	614100	14301000	3989600	5645800	32443000	30910000	32683000	37534000	63740000	15074000	69677000	21799000	32316000	47249000	43923000	29009000
683	D3DSM0;A0A087WX36	D3DSM0;A0A087WX36	Integrin beta	ITGB2	15	1	1	27.5	2.5	2.5	78.354	0	15.793	37	288980000	6421800		0	520120	224360	797420	167580	482210	347450	669430	582550	465930	265720	178180	487880	175580	143480	284810	202880	0	388870	37305	0	12892000	10716000	20966000	9920100	19456000	9811500	13479000	19671000	18501000	12418000	6639000
684	D3DTX6;Q96SB3;Q9ULJ8;Q9ULJ8-4;Q9ULJ8-5;Q9ULJ8-3	D3DTX6;Q96SB3	Neurabin-2	PPP1R9B	13	13	13	25	25	25	89.333	0	36.625	51	483080000	12387000		48721	798640	430980	1441200	1888100	497060	407660	478580	321310	216900	3183100	0	288120	249210	502320	0	107660	319340	724500	483280	9259800	26148000	23037000	58864000	66046000	21151000	28379000	23406000	19897000	12062000	120440000	0
685	D3DU01;Q96GC9;K7EL46;K7EL93;K7EL74;K7ENU2;K7EK01;K7EMI0;K7ELS2;K7EPE7;Q96GC9-2	D3DU01;Q96GC9;K7EL46;K7EL93;K7EL74;K7ENU2;K7EK01;K7EMI0;K7ELS2;K7EPE7;Q96GC9-2	Vacuole membrane protein 1	TMEM49;VMP1	2	2	2	4.1	4.1	4.1	47.554	0.0081301	2.495	25	237950000	19829000		0	0	1806200	2275300	0	866830	1228600	2014800	668450	982050	445200	1137900	2329800	1442600	1349600	699440	531760	768470	628500	653700	0	0	27797000	37813000	0	16368000	26145000	38559000	15020000	14882000	0	18654000
686	D3DVS1	D3DVS1		TMEM128	1	1	1	7.9	7.9	7.9	18.822	0.0054841	2.7902	13	28624000	9541200		1383400	0	656220	0	1167300	540680	0	590210	0	874400	0	0	0	0	849530	0	0	1450500	0	2029000	3806400	0	2823900	0	2828700	2182700	0	2734800	0	2673500	0	0
687	D3YTB1;F8W727;P62910;D3YTI8	D3YTB1;F8W727;P62910	60S ribosomal protein L32	RPL32	7	7	7	47.4	47.4	47.4	15.616	0	30.523	641	8637600000	1233900000		79521000	75093000	69111000	64092000	72769000	79662000	56812000	66966000	65677000	56008000	52975000	68581000	51605000	42569000	66797000	26458000	23403000	42954000	56207000	116690000	674210000	490150000	545260000	391040000	549680000	615520000	488170000	590460000	502270000	428400000	433480000	409010000
688	D3YTB5;P51617-2;P51617-3;P51617;H7C224;P51617-4;H7C2I6;F8WAB6;H7C3G8;H7C1F0;F6U4U2;P51955-3;P51955-2;P51955-4;P51955	D3YTB5;P51617-2;P51617-3;P51617;H7C224;P51617-4	Interleukin-1 receptor-associated kinase 1	IRAK1	7	7	6	15	15	11.2	76.059	0.00030404	13.88	20	73878000	2110800		0	391920	303630	0	0	376580	63201	0	0	0	0	188120	328920	141750	0	0	0	0	57401	259290	0	10708000	8784300	0	0	12073000	6272500	0	0	0	0	9301100
689	E7ENA2;D3YTF9;Q9NNW7-2;Q9NNW7;A0A096LPD9;E7EWK1;A0A096LPK7;D3YTF8;A0A096LNN4;Q9NNW7-3;Q9NNW7-4	E7ENA2;D3YTF9;Q9NNW7-2;Q9NNW7;A0A096LPD9;E7EWK1;A0A096LPK7;D3YTF8	Thioredoxin reductase 2, mitochondrial	TXNRD2	6	5	5	23.5	20.4	20.4	53.567	0	73.907	44	265180000	9470600		1247500	183210	524960	0	648200	1557200	502480	381790	467960	691540	85879	1024100	156020	587640	473030	0	0	0	939070	0	30505000	5821700	18214000	0	22585000	35606000	35967000	17560000	13891000	37122000	9080500	31254000
690	D3YTG3;Q7Z7G0;H0Y897;Q7Z7G0-2;Q7Z7G0-3;Q7Z7G0-4;Q5JPC9;H7C4X4;H0YEA0	D3YTG3;Q7Z7G0;H0Y897;Q7Z7G0-2;Q7Z7G0-3;Q7Z7G0-4	Target of Nesh-SH3	ABI3BP	6	6	6	4.1	4.1	4.1	195.32	0	18.698	34	223700000	2306200		0	0	0	467310	172850	0	88679	191230	324830	0	314410	0	0	359230	277520	0	0	47088	63058	0	0	0	0	33494000	13418000	0	18261000	23299000	25573000	0	20650000	0
691	D6R927;Q06330-3;Q06330-2;Q06330-5;Q06330-4;Q06330-6;Q06330-7;Q06330	D6R927;Q06330-3;Q06330-2;Q06330-5;Q06330-4;Q06330-6;Q06330-7;Q06330	Recombining binding protein suppressor of hairless	RBPJ	1	1	1	2.9	2.9	2.9	43.496	0.0055059	2.8265	0	2409000	114720		0	0	0	0	0	0	0	0	0	0	0	0	114720	0	0	0	0	0	0	0	0	0	0	0	0	0	0	0	0	0	0	0
692	D6R934;P02746;D6RGJ1	D6R934;P02746;D6RGJ1	Complement C1q subcomponent subunit B	C1QB	6	6	6	20.7	20.7	20.7	26.459	0	143.08	507	5727900000	440610000		12159000	37707000	23051000	12831000	10506000	32868000	13595000	10900000	33230000	16797000	34492000	12081000	101340000	17614000	11927000	16079000	7733200	8891000	8742600	18060000	191990000	441960000	303620000	194800000	185040000	435510000	299780000	191200000	461010000	268160000	455050000	115410000
693	D6R938;E9PBG7;E9PF82;Q13557-8;Q13557-12;Q13557-9;Q13557-10;Q13557-5;Q13557;Q13557-3;Q13557-6;Q13557-4;Q13557-11;H0Y9C2;H0Y9J2;Q9UQM7;Q9UQM7-2;E9PBE8;E7EQE4;D6RHX9;D6RFJ0;E7ERS6;E7ETC9	D6R938;E9PBG7;E9PF82;Q13557-8;Q13557-12;Q13557-9;Q13557-10;Q13557-5;Q13557;Q13557-3;Q13557-6;Q13557-4;Q13557-11	Calcium/calmodulin-dependent protein kinase type II subunit delta	CAMK2D	12	12	7	25.1	25.1	13.5	56.298	0	79.288	230	2048800000	73170000		2017300	3619300	5057000	7962300	5032600	4758200	1955800	2056200	2570700	4429600	3114400	4713400	4104400	3328200	2169800	3591100	1009000	2336200	2758500	6586300	123620000	68867000	120820000	143210000	117760000	98524000	96451000	118810000	102470000	143670000	101870000	91064000
694	D6R992;Q01201;D6RIV7	D6R992;Q01201	Transcription factor RelB	RELB	3	3	3	7.5	7.5	7.5	61.776	0.00022599	6.6435	8	62969000	1967800		0	636750	188740	0	0	408450	0	120470	197250	0	0	0	182650	0	0	0	0	0	0	233470	0	21697000	8871500	0	0	11460000	0	6564400	7573100	0	0	0
695	D6R9G1;D6REC6	D6R9G1;D6REC6		CDK7	5	5	1	20.9	20.9	3.6	28.502	0.00042974	5.7653	15	467940000	29246000		1923800	1699200	1440700	2549700	350820	0	1176200	0	0	1313700	385840	4118600	10230000	1236900	0	1000100	656990	1163600	0	0	32974000	34594000	28372000	56209000	0	0	32401000	0	0	21868000	0	79239000
696	D6R9T3;E7EMP6;Q96FZ2;D6RGK7;D6RAI0;D6RAZ3	D6R9T3;E7EMP6;Q96FZ2;D6RGK7	Embryonic stem cell-specific 5-hydroxymethylcytosine-binding protein	HMCES	3	3	3	14.5	14.5	14.5	32.132	0.00063627	5.5305	11	52937000	2941000		467430	259540	234570	0	243330	229570	0	0	0	0	0	1017700	0	0	0	0	0	0	0	488870	7079600	7809400	7036000	0	4348100	7563100	0	0	0	0	0	12352000
697	D6RAA6;P57088;H0Y8N0;J3KN43;D6RBY2	D6RAA6;P57088;H0Y8N0	Transmembrane protein 33	TMEM33	6	6	6	24.8	24.8	24.8	25.223	0	81.4	232	2531800000	281310000		38105000	22079000	10831000	14979000	8758900	15282000	9774800	15150000	14879000	9232800	14542000	17742000	12499000	10712000	10876000	5446900	9217300	8338900	18492000	14378000	198310000	170520000	124280000	139530000	106970000	174240000	140620000	187510000	154240000	117470000	150360000	180600000
698	D6RAM3;Q7L591;D6RC22;Q7L591-3;D6R951;D6R977;Q7L591-2;Q7L591-4	D6RAM3;Q7L591;D6RC22;Q7L591-3	Docking protein 3	DOK3	3	3	3	14.1	14.1	14.1	47.601	0.00092902	3.6416	18	71470000	2748800		91783	95524	108670	528160	0	404700	123000	391020	373240	71496	159380	0	202690	79174	0	0	0	0	0	120000	3591100	4346900	3394000	14959000	0	6461700	4137400	6897600	14893000	3157600	3884200	0
699	D6RDM0;D6RG01;D6RBD4;F2Z2H9;D6RGG1;D6RAU1;E9PBE1;Q05513-2;Q05513-3;Q05513;J3KRP7;D6RAN5	D6RDM0;D6RG01;D6RBD4;F2Z2H9;D6RGG1;D6RAU1;E9PBE1;Q05513-2;Q05513-3;Q05513;J3KRP7;D6RAN5	Protein kinase C zeta type	PRKCZ	2	2	2	32.9	32.9	32.9	8.0207	0.0061297	2.7482	4	23676000	4735200		3329800	0	0	670150	0	0	0	0	0	0	0	0	735240	0	0	0	0	0	0	0	0	0	0	4306200	0	0	0	0	0	0	0	0
700	D6RB81;Q9UHK6;Q9UHK6-5;V9GZ45;V9GYU9;V9GYP4;Q9UHK6-4;Q9UHK6-2	D6RB81;Q9UHK6;Q9UHK6-5;V9GZ45;V9GYU9;V9GYP4;Q9UHK6-4;Q9UHK6-2	Alpha-methylacyl-CoA racemase	AMACR	4	4	4	10.9	10.9	10.9	40.674	0.00022427	6.5203	16	59473000	3130100		0	0	299570	255960	1135500	0	0	0	233940	0	198030	121970	88297	299690	0	0	0	152280	0	344880	0	0	6382600	4770500	16895000	0	0	0	6468000	0	6048400	4034500
701	D6RBS5;Q8IZ81;V9GY58;D6RHX2	D6RBS5;Q8IZ81;V9GY58	ELMO domain-containing protein 2	ELMOD2	3	3	3	17.3	17.3	17.3	20.204	0	16.425	89	775260000	70478000		2563600	3571000	3951900	4963900	3666500	1741400	3547000	4635500	2891000	4380300	2965600	1884300	3655500	5895700	4119800	2241700	4112900	3825900	4270300	1593900	33694000	29638000	34467000	48671000	56998000	29330000	44435000	52907000	42262000	43676000	32653000	20302000
702	D6RC52;D6RCB9;Q9NX24;H0YC83;J3QSY4	D6RC52;D6RCB9;Q9NX24;H0YC83;J3QSY4	H/ACA ribonucleoprotein complex subunit 2	NHP2	2	2	2	22	22	22	15.017	0	46.483	85	1007200000	201430000		6109900	13408000	16499000	12827000	12022000	19100000	9643900	4711000	1863900	4927600	6442500	13639000	3889000	14498000	13470000	7315800	7001000	6140600	7893100	20028000	70961000	51099000	64887000	60409000	49281000	89498000	68815000	62852000	33859000	37880000	54475000	70786000
703	D6RCD0;Q8NBQ5	D6RCD0;Q8NBQ5	Estradiol 17-beta-dehydrogenase 11	HSD17B11	8	8	8	36.3	36.3	36.3	28.102	0	308.9	214	1262700000	74275000		717780	1305600	2224700	8942800	2392900	5454200	2105400	3489200	7172800	14836000	5346100	393180	1555700	3931800	1158500	2762300	1478100	2804600	4440700	1763400	30413000	37834000	53446000	135300000	60432000	71588000	63739000	84205000	102280000	254240000	94680000	5008300
704	D6RD17;P01591;D6RHJ6;C9JA05	D6RD17;P01591;D6RHJ6;C9JA05	Immunoglobulin J chain	JCHAIN;IGJ	4	4	4	28.5	28.5	28.5	18.121	0	27.773	69	659770000	73308000		1675400	2167200	12533000	4691000	1384000	3537600	6307500	5829100	4027600	1848200	6856200	4786300	2906200	800750	0	2016200	1576900	10035000	329370	0	28153000	16795000	118590000	56193000	25732000	27540000	67376000	51924000	43487000	35292000	80088000	45520000
705	E7EPK0;E9PDJ9;H0Y8P3;D6RD46;Q9UPQ0-9;Q9UPQ0-8;Q9UPQ0-6;Q9UPQ0-5;Q9UPQ0-10;Q9UPQ0-2;Q9UPQ0-4;Q9UPQ0;G5EA03;Q9UPQ0-3;D6RJ93;Q6NVB9;D6R8Y0;Q9UPQ0-7	E7EPK0;E9PDJ9;H0Y8P3;D6RD46;Q9UPQ0-9;Q9UPQ0-8;Q9UPQ0-6;Q9UPQ0-5;Q9UPQ0-10;Q9UPQ0-2;Q9UPQ0-4;Q9UPQ0;G5EA03;Q9UPQ0-3	LIM and calponin homology domains-containing protein 1	LIMCH1	6	6	6	8	8	8	101.8	0.00022507	6.577	11	48698000	825380		0	25822	23772	59629	74490	0	116540	0	0	0	0	103570	0	0	0	0	96240	77578	0	247750	0	0	3711600	0	0	0	8421100	0	0	0	0	5323300
706	D6RD69;Q9Y6B6;D6RAA2;D6RDB2;X1WI22;D6R9R5;Q9H029	D6RD69;Q9Y6B6;D6RAA2;D6RDB2;X1WI22	GTP-binding protein SAR1b	SAR1B;SAR1A	6	3	3	46.5	33.5	33.5	19.047	0.00027579	10.96	49	745140000	93142000		8275000	3665300	4599300	4344300	4733800	3831500	4384300	8363000	7870400	5817500	8488700	3865800	5243100	2959000	4938400	2274700	2848100	4090200	701190	1848500	37885000	39470000	39490000	32135000	39828000	39100000	47127000	68430000	66599000	50343000	55678000	30364000
707	D6REA0;O75879;D6RDU9;H0Y9W6	D6REA0;O75879;D6RDU9	Glutamyl-tRNA(Gln) amidotransferase subunit B, mitochondrial	PET112;GATB	3	3	3	7.2	7.2	7.2	57.653	0.0028314	3.1159	5	28046000	934850		682050	0	0	0	120990	0	0	0	0	0	0	0	131810	0	0	0	0	0	0	0	15888000	0	0	0	0	0	0	0	0	0	0	0
708	D6REA1;Q9H173;A0RZB6	D6REA1;Q9H173	Nucleotide exchange factor SIL1	SIL1	4	4	4	10	10	10	52.748	0.00023343	7.2499	35	145850000	6945200		66228	658970	451820	789600	361010	230730	0	296960	422910	503910	123150	589210	1100200	398240	52125	0	206840	129000	289720	274570	5253600	5915000	7848800	11796000	13289000	17457000	0	11809000	13586000	7555200	8185200	11188000
709	D6REB5;P35475;P35475-2;H0Y9B3;D6RBD5;D6R9D5	D6REB5;P35475;P35475-2;H0Y9B3	Alpha-L-iduronidase	IDUA	4	4	4	9.6	9.6	9.6	57.868	0.00093406	3.7082	5	32889000	1027800		578380	0	0	0	0	0	0	0	0	0	0	0	0	0	0	0	254020	195370	0	0	0	0	0	0	0	0	0	0	0	0	0	0
710	D6RGI3;D6RER5;Q9NVA2;Q9NVA2-2;D6RDU5;D6RDP1;D6R9Y6;H0Y961;H0Y9G8	D6RGI3;D6RER5;Q9NVA2;Q9NVA2-2;D6RDU5	Septin-11	SEPT11	15	15	8	42.6	42.6	28.2	49.005	0	227.97	502	8673100000	333580000		12890000	9908400	14800000	18239000	15277000	15120000	18946000	16822000	14851000	18802000	16740000	20941000	11576000	14815000	9603000	16327000	10834000	31303000	21152000	24632000	339570000	322840000	397660000	392640000	466650000	437590000	544620000	446940000	361770000	491370000	447000000	613260000
711	D6REX3;O94979-6;O94979-3;O94979-10;O94979-4;O94979-9;O94979-2;O94979;O94979-8;H7BXG7;D6RHZ5;H0YAB3;O94979-5;H0Y8V7;H0Y9K1;H0Y8W8;H0Y9T9;H0YAF5;H0Y9V3;D6RBT0;D6RHE8;D6RE64;D6RCQ9	D6REX3;O94979-6;O94979-3;O94979-10;O94979-4;O94979-9;O94979-2;O94979;O94979-8;H7BXG7;D6RHZ5;H0YAB3;O94979-5	Protein transport protein Sec31A	SEC31A	28	28	5	26	26	3.9	136.22	0	239.21	1080	13480000000	254350000		8615600	11644000	13825000	15493000	14231000	10247000	11352000	14526000	24468000	13497000	13582000	10698000	17219000	13206000	11068000	7981100	6951900	12640000	13358000	9746100	630390000	609710000	731140000	830210000	826260000	646860000	807000000	894810000	859070000	718200000	639050000	618540000
712	D6RF35;P02774;P02774-3;P02774-2;D6RBJ7;D6RF20	D6RF35;P02774;P02774-3;P02774-2	Vitamin D-binding protein	GC	12	12	12	20.4	20.4	20.4	53.02	0	30.203	142	1269100000	42303000		5840800	7235500	4021900	314820	654020	395490	283730	439840	3519500	483000	1474900	2300900	9686200	468110	0	151870	0	412120	269790	4350700	165200000	194180000	117690000	10906000	38854000	20569000	13819000	7435200	127210000	27233000	54992000	53863000
713	D6RF48;Q9P2W9;D6RD65	D6RF48;Q9P2W9	Syntaxin-18	STX18	4	4	4	14.3	14.3	14.3	35.42	0.00080808	4.8027	7	22416000	974600		137960	0	0	0	183020	0	0	0	0	0	0	0	0	0	0	0	0	276160	181260	196210	2956000	0	0	0	5128400	0	0	0	0	0	0	0
714	E7EM50;D6RFE8;E7EWV1;Q5H8A4-5;Q5H8A4-6;Q5H8A4-4;Q5H8A4-2;Q5H8A4;D6R9J9;Q5H8A4-3	E7EM50;D6RFE8;E7EWV1;Q5H8A4-5;Q5H8A4-6;Q5H8A4-4;Q5H8A4-2;Q5H8A4;D6R9J9;Q5H8A4-3	GPI ethanolamine phosphate transferase 2	PIGG	2	2	2	6	6	6	51.236	0.0075314	2.5857	2	4009100	154200		0	0	0	0	0	0	0	0	0	0	0	0	0	0	0	0	0	80930	73267	0	0	0	0	0	0	0	0	0	0	0	0	0
715	D6RFG8;P27707;D6RCP9;D6RG38	D6RFG8;P27707;D6RCP9	Deoxycytidine kinase	DCK	5	5	5	16.4	16.4	16.4	36.764	0.00023901	7.7081	43	362320000	19069000		186580	862630	695790	204350	0	4448100	0	1819200	619620	1956800	227940	2557900	2534400	436050	0	0	226640	0	379260	1914000	9480000	25256000	17628000	12603000	0	67769000	0	29262000	16072000	34517000	15245000	33079000
716	D6RFN0;Q9BT78;D6RAX7;Q9BT78-2;D6RD63	D6RFN0;Q9BT78;D6RAX7;Q9BT78-2;D6RD63	COP9 signalosome complex subunit 4	COPS4	11	11	11	29.7	29.7	29.7	49.684	0	74.762	241	1618400000	57800000		2686400	2878500	2309500	3112700	3173200	2800000	2120300	1677700	2812200	2479600	2988100	4180100	3589600	4209300	1333800	1767200	3795800	2985300	3794500	3106300	89171000	85194000	78100000	92527000	84708000	93281000	74886000	86614000	90588000	86191000	82288000	109270000
717	D6RHI7;D6RG18;P51946	D6RHI7;D6RG18;P51946	Cyclin-H	CCNH	1	1	1	6.4	6.4	6.4	28.869	0.0054992	2.8196	8	21249000	1328100		196580	0	0	0	0	139770	117160	0	0	162360	0	0	230640	336950	0	0	0	144630	0	0	3957300	0	0	0	0	2856200	2935800	0	0	4060700	0	0
718	D6RGG3;Q99715;Q99715-4;A0A087X0A8;Q99715-2;H0Y4P7;H0Y991	D6RGG3;Q99715;Q99715-4;A0A087X0A8;Q99715-2	Collagen alpha-1(XII) chain	COL12A1	136	136	115	52.6	52.6	44.6	333.2	0	323.31	11510	293810000000	1780600000		15149000	114860000	75449000	36060000	29778000	43429000	139270000	49739000	117430000	56193000	99602000	37596000	122750000	85596000	34228000	194090000	273510000	141120000	23948000	90859000	3302600000	17520000000	12191000000	6790100000	6148200000	7747800000	24129000000	10094000000	19674000000	10837000000	15115000000	6520100000
719	D6RIE3;D6RGV5;H0UI06;P14406;D6R9C3	D6RIE3;D6RGV5;H0UI06;P14406;D6R9C3	Cytochrome c oxidase subunit 7A2, mitochondrial	COX7A2	2	2	2	25.3	25.3	25.3	10.264	0	23.141	162	2402000000	400330000		20642000	20797000	35713000	24758000	21808000	21606000	21217000	27581000	19375000	18715000	20219000	13966000	12627000	21473000	22394000	13789000	16422000	9519300	31561000	6148800	150050000	87928000	148440000	169030000	100920000	116300000	106710000	133140000	97120000	88920000	102650000	97740000
720	D6RH31;Q6UXI9;Q6UXI9-6;Q6UXI9-3;H0YAK9;Q6UXI9-2;Q6UXI9-5;Q6UXI9-4	D6RH31;Q6UXI9;Q6UXI9-6;Q6UXI9-3;H0YAK9;Q6UXI9-2;Q6UXI9-5;Q6UXI9-4	Nephronectin	NPNT	7	7	7	11.7	11.7	11.7	66.915	0.00022366	6.4715	17	202170000	5616000		0	26063	314690	0	0	0	0	0	0	77068	0	825910	99655	0	0	119660	710870	3411000	31002	0	0	4271200	27535000	0	0	0	0	0	0	14056000	0	52681000
721	D6RHF8;E9PD69;E9PBZ2;P15428-4;P15428-2;P15428-5;P15428	D6RHF8;E9PD69;E9PBZ2;P15428-4;P15428-2;P15428-5;P15428	15-hydroxyprostaglandin dehydrogenase [NAD(+)]	HPGD	2	2	2	59.5	59.5	59.5	3.7905	0.0026795	3.2179	10	59996000	19999000		0	0	3853900	0	0	0	0	0	0	0	0	0	0	5396100	0	0	0	0	10749000	0	0	0	12998000	0	0	0	0	0	0	0	0	0
722	D6RIY6;Q06265;Q06265-2;Q06265-3;Q06265-4;D6R905;D6RAP4;H0Y9L5;D6RA17	D6RIY6;Q06265;Q06265-2;Q06265-3;Q06265-4;D6R905	Exosome complex component RRP45	EXOSC9	4	4	4	10.6	10.6	10.6	46.977	0.00042699	5.6476	38	212170000	12481000		249280	676060	341940	1152200	257220	1010100	346760	474630	434610	748230	555100	3080800	553420	283140	507230	191800	0	194650	471710	952000	8645300	13828000	9181400	15359000	8617400	17076000	9403000	9770600	12914000	11812000	9608400	29923000
723	D6RJI5;Q9UBV7;H0Y9D6	D6RJI5;Q9UBV7;H0Y9D6	Beta-1,4-galactosyltransferase 7;Xylosylprotein 4-beta-galactosyltransferase	B4GALT7	2	2	2	10.6	10.6	10.6	19.283	0.0099902	2.3841	28	72025000	9003100		573620	437710	460970	960170	417900	482120	479430	455790	423710	358090	550050	0	1359300	0	362530	0	0	367050	580720	733980	4227700	3065900	3843200	3101600	4093400	5291900	4858400	5869800	4120600	4233700	5761700	0
724	E2QRF9;O75496;C9K0U5;H7C608	E2QRF9;O75496;C9K0U5;H7C608	Geminin	GMNN	2	2	2	17.3	17.3	17.3	20.539	0.00026151	9.5479	4	15196000	1381400		0	999130	0	0	0	0	0	0	0	0	0	382310	0	0	0	0	0	0	0	0	0	11930000	0	0	0	0	0	0	0	0	0	0
725	E2QRN0;Q7Z353-2;Q7Z353	E2QRN0;Q7Z353-2;Q7Z353	Highly divergent homeobox	HDX	2	2	2	13.5	13.5	13.5	22.557	0.0056517	2.7845	7	162190000	11585000		0	0	0	0	0	0	0	0	0	975760	0	0	4446700	0	0	1396300	3638700	0	1127800	0	0	0	0	0	0	0	0	0	0	0	0	0
726	E5RG17;Q6P1N9;G5EA19;U3KQS5;E5RGF2;Q6P1N9-2;E5RH86;E5RG62;E5RK70;H0YBX2	E5RG17;Q6P1N9;G5EA19;U3KQS5;E5RGF2;Q6P1N9-2	Putative deoxyribonuclease TATDN1	TATDN1	3	3	3	11.2	11.2	11.2	36.418	0.00042928	5.7541	5	60650000	2426000		1118300	0	0	0	0	0	0	0	0	195150	0	1112500	0	0	0	0	0	0	0	0	22281000	0	0	0	0	0	0	0	0	14647000	0	22194000
727	E5RGM3;E7ERH2;F8W8N3;E5RJR5;P63208-2;P63208	E5RGM3;E7ERH2;F8W8N3;E5RJR5;P63208-2;P63208	S-phase kinase-associated protein 1	SKP1	2	2	2	13.7	13.7	13.7	11.575	0.0002318	7.1108	69	287740000	41106000		2875200	4335500	2093900	2681100	1718100	2209600	462650	1072700	4740400	3527700	0	4646300	1338100	2245200	0	603850	559260	1753200	1259200	2984000	12129000	13918000	12308000	18938000	7682700	9672600	5829300	8990600	13822000	14321000	0	24451000
728	E5RGN3;E5RIM7;O00244	E5RGN3;E5RIM7;O00244	Copper transport protein ATOX1	ATOX1	2	2	2	27.1	27.1	27.1	6.3304	0.00080955	4.8273	4	57302000	14325000		0	2539900	2504500	1411600	0	0	1046100	0	2748400	1750500	0	0	0	0	0	0	0	2324300	0	0	0	12791000	11278000	8467300	0	0	0	0	0	10063000	0	0
729	E5RGS5;E5RGQ3;Q9H446-2;Q9H446	E5RGS5;E5RGQ3;Q9H446-2;Q9H446	RWD domain-containing protein 1	RWDD1	1	1	1	25.4	25.4	25.4	7.935	0.0050277	2.93	2	7614600	1522900		0	0	0	922970	0	599940	0	0	0	0	0	0	0	0	0	0	0	0	0	0	0	0	0	4010600	0	3221600	0	0	0	0	0	0
730	E5RGR0;O75608-2;O75608;A0A087X1K9;B4DP64;E5RJ48;E5RI35	E5RGR0;O75608-2;O75608;A0A087X1K9;B4DP64	Acyl-protein thioesterase 1	LYPLA1	5	5	5	36.5	36.5	36.5	20.861	0	32.563	126	2575100000	214590000		32758000	12108000	10766000	10521000	16198000	9830300	7238000	6794700	7785700	4434600	9485300	9474500	10719000	9262800	3782700	3297300	9143300	7271600	13697000	20023000	433110000	148780000	138290000	111990000	218380000	117610000	110170000	137290000	100730000	73848000	108410000	148370000
731	E5RGS2;Q9H6H4-2;Q9H6H4	E5RGS2;Q9H6H4-2;Q9H6H4	Receptor expression-enhancing protein;Receptor expression-enhancing protein 4	REEP4	2	2	2	7.2	7.2	7.2	28.214	0.002681	3.2207	17	83752000	5583500		744600	1198000	0	118220	0	539870	122780	196110	502320	0	278630	0	447420	0	655040	0	0	0	269120	511350	12804000	11747000	0	3865100	0	6477400	6454600	9023400	7892100	0	8624200	0
732	E5RGS4;O60925;D6RGG5	E5RGS4;O60925	Prefoldin subunit 1	PFDN1	5	5	5	38.5	38.5	38.5	13.466	0	28.878	24	171130000	21391000		1586400	0	0	0	0	483760	1412900	242230	1769600	930430	0	2362200	512950	2143200	0	0	0	0	1486100	8461500	19168000	0	0	0	0	15097000	14362000	10936000	14130000	15661000	0	7994900
733	E5RGS9;Q9NRG0	E5RGS9;Q9NRG0	Chromatin accessibility complex protein 1	CHRAC1	2	2	2	46.4	46.4	46.4	6.2643	0.0008135	4.8983	27	204380000	51094000		0	7283300	2532000	3218200	3456200	2263700	3169800	0	0	4183400	2518300	11501000	6898700	0	0	0	681630	3387300	0	0	0	23237000	18022000	12591000	14675000	13044000	15231000	0	0	21377000	10680000	29252000
734	E5RGT2;Q96MH6-2;Q96MH6;H0YAY9;H0YC64;E5RJN2;E5RHU1;E5RJI9;Q49A68	E5RGT2;Q96MH6-2;Q96MH6;H0YAY9;H0YC64;E5RJN2;E5RHU1;E5RJI9	Transmembrane protein 68	TMEM68	4	4	4	35.7	35.7	35.7	16.126	0.00022326	6.4049	16	96468000	10719000		2364700	1744700	571450	319230	1367900	444350	0	0	0	0	0	931840	685390	732020	246410	175390	0	0	0	1135200	15119000	14807000	9120800	5643500	13250000	7796000	0	0	0	0	0	8822800
735	E5RIW3;E5RJD8;E5RHG6;O75347;O75347-2;E5RIX8	E5RIW3;E5RJD8;E5RHG6;O75347;O75347-2	Tubulin-specific chaperone A	TBCA	3	3	3	21.4	21.4	21.4	10.08	0.00022341	6.4251	85	2139500000	305640000		20298000	20824000	14616000	19731000	10031000	20545000	6533400	13998000	24785000	14500000	11806000	17498000	12909000	10943000	7632300	1817500	9375800	11189000	32935000	23679000	109440000	139490000	86917000	124760000	86414000	112550000	72841000	99043000	127530000	115620000	75583000	87433000
736	E5RHG8;Q15369-2;Q15369;R4GMY8	E5RHG8;Q15369-2;Q15369	Transcription elongation factor B polypeptide 1	TCEB1	3	3	3	46.1	46.1	46.1	9.9601	0.00025323	8.8545	23	276820000	34603000		9199400	253810	3708400	0	329770	0	0	0	1909900	2121600	0	3098100	11429000	998500	0	0	0	0	0	1554300	42348000	15411000	23252000	0	22040000	0	0	0	20412000	19899000	0	24160000
737	E5RI99;P62888;E5RJH3	E5RI99;P62888	60S ribosomal protein L30	RPL30	5	5	5	56.1	56.1	56.1	12.656	0	168.23	377	5244400000	655550000		41975000	23703000	36061000	48436000	33663000	45407000	24352000	30493000	35870000	30218000	29590000	48744000	24017000	30628000	27149000	31386000	14194000	33696000	28716000	37248000	204230000	153520000	244670000	241540000	344180000	279360000	250790000	227680000	194480000	241080000	248690000	277620000
738	E5RIL9;E7EVL7;Q9H4B0-3;Q9H4B0-2;Q9H4B0	E5RIL9;E7EVL7;Q9H4B0-3;Q9H4B0-2;Q9H4B0	Probable tRNA N6-adenosine threonylcarbamoyltransferase, mitochondrial	OSGEPL1	1	1	1	6.9	6.9	6.9	21.793	0.0045351	2.9889	2	14572000	1619100		963270	655870	0	0	0	0	0	0	0	0	0	0	0	0	0	0	0	0	0	0	13679000	5575100	0	0	0	0	0	0	0	0	0	0
739	E5RIT6;Q9UNX3;E5RHH1;J3KS10	E5RIT6;Q9UNX3;E5RHH1	60S ribosomal protein L26-like 1	RPL26L1	6	1	1	33.6	7.8	7.8	15.207	0.0062648	2.6861	4	11175000	1396900		460340	0	0	0	512330	0	0	0	213290	0	0	0	210950	0	0	0	0	0	0	0	5794100	0	0	0	4291200	0	0	0	3271700	0	0	0
740	E5RJ52;P53677;E7ER80;P53677-2;H0YBA0	E5RJ52;P53677;E7ER80;P53677-2	AP-3 complex subunit mu-2	AP3M2	5	3	3	25.1	18.1	18.1	31.771	0.0064265	2.6752	5	18250000	960550		0	192040	0	43881	503970	0	0	0	0	72840	62614	0	0	0	0	0	0	0	85199	0	0	3738900	0	2111700	5647900	0	0	0	0	3168300	2649600	0
741	E5RJN7;F8VPI7;E7EPX0;E7EVJ4;E9PH62;Q9NUL3-6;Q9NUL3-8;Q9NUL3-3;Q9NUL3-7;Q9NUL3-2;Q9NUL3;G5EA18;E7EVI1;Q9NUL3-4;E5RJ67;H0YBY0;E5RFK1	E5RJN7;F8VPI7;E7EPX0;E7EVJ4;E9PH62;Q9NUL3-6;Q9NUL3-8;Q9NUL3-3;Q9NUL3-7;Q9NUL3-2;Q9NUL3;G5EA18;E7EVI1;Q9NUL3-4	Double-stranded RNA-binding protein Staufen homolog 2	STAU2	5	5	5	19.7	19.7	19.7	34.861	0.00027093	10.431	16	127340000	5536600		2061000	201450	0	0	189790	0	695700	0	0	0	0	90594	305040	0	0	0	83251	0	176620	1733100	32222000	12561000	0	0	6316400	0	15965000	0	0	0	0	5506200
742	E5RK69;H0YC77	E5RK69	Annexin	ANXA6	24	1	1	55.4	3	3	51.776	0.0035205	3.0667	3	62258000	1886600		0	0	0	587000	237990	0	0	0	0	0	0	0	0	0	0	409230	0	652390	0	0	0	0	0	15180000	8320700	0	0	0	0	0	0	0
743	E7EM64;Q7L5N1	E7EM64;Q7L5N1	COP9 signalosome complex subunit 6	COPS6	6	6	6	22.1	22.1	22.1	36.064	0.00025786	9.1823	50	491120000	35080000		769420	270170	1365500	1481300	2013100	2745800	1571100	2039400	2255600	3152800	1874600	3337900	1756400	2475500	810330	1020100	1132900	1493500	1854400	1660500	22980000	13069000	26719000	19757000	28239000	32611000	24194000	31148000	35783000	40149000	22712000	37611000
744	E7EMB8;Q99952-2;Q99952	E7EMB8;Q99952-2;Q99952	Tyrosine-protein phosphatase non-receptor type 18	PTPN18	2	2	2	13	13	13	28.399	0.00042891	5.7267	11	66606000	4162900		0	336080	0	294640	369250	554950	0	0	432580	512630	0	426210	0	0	150550	0	0	0	0	1086000	0	6880300	0	5815000	8505600	4673100	0	0	8180700	9950300	0	6273800
745	E7EMM4;Q13510;Q13510-2;Q13510-3	E7EMM4;Q13510;Q13510-2;Q13510-3	Acid ceramidase;Acid ceramidase subunit alpha;Acid ceramidase subunit beta	ASAH1	14	14	14	41.1	41.1	41.1	41.796	0	225.89	502	5431100000	226300000		7649200	4878300	8552900	12282000	9988800	5679600	8147100	9148500	23011000	14850000	9540200	2345300	9341300	18974000	4979400	4461700	14346000	17075000	37038000	4007800	189170000	164700000	281190000	293290000	277900000	183850000	271270000	305830000	479040000	350660000	249850000	96753000
746	E7EMN6;Q6NXS1;P41236;E7EUI7	E7EMN6;Q6NXS1;P41236	Protein phosphatase inhibitor 2-like protein 3;Protein phosphatase inhibitor 2	PPP1R2;PPP1R2P3	3	3	3	20.6	20.6	20.6	19.245	0.00023191	7.1268	19	261090000	29011000		1737400	5709400	7086200	1701800	0	0	0	2894700	0	0	0	5614200	0	0	0	3721600	0	0	545220	0	14081000	3599800	53868000	17715000	0	0	0	66453000	0	0	0	36939000
747	G3V2V8;J3KMY5;H0YIZ1;G3V3E8;E7EMS2;G3V3D1;P61916-2;P61916	G3V2V8;J3KMY5;H0YIZ1;G3V3E8;E7EMS2;G3V3D1;P61916-2;P61916	Epididymal secretory protein E1	NPC2	3	3	3	39.3	39.3	39.3	13.078	0	25.975	39	299660000	37458000		4162100	3689500	1995600	2056700	235150	2602500	1393900	3250800	1603900	1444700	644820	1736400	342820	2028500	1131200	401440	373120	561280	1498700	6305100	14604000	33166000	18285000	16814000	3238600	18299000	10220000	23361000	13087000	15592000	8711000	1890400
748	E7EMZ9;E9PBC6;O95359-3;O95359;Q4VXL4;O95359-2;H0Y911;H0Y954	E7EMZ9;E9PBC6;O95359-3;O95359	Transforming acidic coiled-coil-containing protein 2	TACC2	21	21	16	12.7	12.7	10.2	296.74	0	49.365	33	160120000	1127600		0	0	0	0	0	0	0	0	0	1054700	43332	29547	0	0	0	0	0	0	0	0	0	0	0	0	0	0	0	0	0	190640000	5999100	4700300
749	H0Y612;E7EN20;Q9UPN9;Q9UPN9-2	H0Y612;E7EN20;Q9UPN9;Q9UPN9-2	E3 ubiquitin-protein ligase TRIM33	TRIM33	7	7	7	9.7	9.7	9.7	98.891	0.00028902	12.408	38	141870000	2955500		609830	221010	42498	161180	86966	360710	0	66346	98301	0	0	255550	223960	109800	53484	0	58817	0	115540	491530	27427000	13268000	4162500	7434100	8081300	12568000	0	4080300	11117000	0	0	11272000
750	E7EN32;O00255-3;O00255-2;O00255;Q9GZQ5;E7ENS2;E7EPR4;E7ET29	E7EN32;O00255-3;O00255-2;O00255;Q9GZQ5;E7ENS2;E7EPR4;E7ET29	Menin	MEN1	5	5	5	10.1	10.1	10.1	61.418	0.0008058	4.7635	7	30615000	927720		0	0	0	97261	0	0	0	0	0	0	0	384720	0	76189	0	0	72386	0	0	297170	0	0	0	6227900	0	0	0	0	0	0	0	9961100
751	E7ENJ6;Q9BXS5;Q9BXS5-2;K7EJL1;K7EPJ8;K7ENA7;K7ER75;K7EQX3;A0A087WZX7;K7EQ90	E7ENJ6;Q9BXS5;Q9BXS5-2;K7EJL1	AP-1 complex subunit mu-1	AP1M1	13	10	10	42.7	35.1	35.1	42.636	0	42.81	237	1093500000	40500000		2802500	2122200	1860000	2713400	1500300	1930100	986290	2455900	3119600	2390100	2800600	1197500	2635000	738620	1084800	853930	1545700	1550600	2540200	3672800	73338000	65331000	59649000	75917000	47826000	60910000	54056000	74777000	69881000	65887000	67524000	44373000
752	E7ENX8	E7ENX8			12	1	0	15.3	1.1	0	92.998	1	-2	1	3911600	97789		0	0	0	0	0	0	0	0	0	0	97789	0	0	0	0	0	0	0	0	0	0	0	0	0	0	0	0	0	0	0	5462400	0
753	E7EV99;E7ENY0;P35611-2;P35611-6;P35611;P35611-3;P35611-4;H0Y9H2;P35611-5;D6RF25;D6RJE2;H0YFD8;D6RAH3;H0YG19;P35612-2;P35612-8;P35612-9;P35612-4;P35612-3;P35612	E7EV99;E7ENY0;P35611-2;P35611-6;P35611;P35611-3;P35611-4;H0Y9H2;P35611-5	Alpha-adducin	ADD1	14	14	14	30.2	30.2	30.2	70.055	0	155.16	276	2932800000	91651000		2229800	1861900	2107900	5573100	4032000	4115100	4569000	4548900	3967400	5765600	6231500	2702900	3303800	6458000	3074200	3869600	3517300	9147200	7617600	6958200	131910000	101390000	96438000	168930000	176380000	133080000	176850000	192760000	137930000	181990000	214200000	81880000
754	E7EP72;Q9UFG5;K7ER12;K7EQW1;A0A087WUU5;K7ELZ1;K7EK56;Q9UFG5-2	E7EP72;Q9UFG5;K7ER12;K7EQW1;A0A087WUU5;K7ELZ1;K7EK56;Q9UFG5-2	UPF0449 protein C19orf25	C19orf25	2	2	2	18.4	18.4	18.4	17.055	0.0016173	3.2784	9	27768000	2136000		169890	291550	145860	271410	253240	0	0	0	0	0	216430	0	448360	0	0	0	0	339300	0	0	3436600	4654700	3425000	5276300	4485000	0	0	0	0	0	4144500	0
755	E7EPA4;P54803-4;P54803-3;P54803;A0A087WX10;G3V255;P54803-5	E7EPA4;P54803-4;P54803-3;P54803;A0A087WX10;G3V255;P54803-5	Galactocerebrosidase	GALC	2	2	2	3.2	3.2	3.2	74.293	0.0028404	3.1632	5	126190000	4070700		3726500	58545	0	0	0	0	0	0	0	0	0	0	54939	185000	0	0	0	0	0	45718	0	2312700	0	0	0	0	0	0	0	0	0	0
756	G3V2F4;E7EPD8;Q9NUW8-2;Q9NUW8;G3V2J6;H0YJ44	G3V2F4;E7EPD8;Q9NUW8-2;Q9NUW8	Tyrosyl-DNA phosphodiesterase 1	TDP1	3	3	3	7.8	7.8	7.8	64.827	0.00093041	3.6567	7	17608000	419230		0	147640	0	0	0	53689	0	0	0	0	0	187150	0	0	0	0	0	0	30750	0	0	6409400	0	0	0	4191200	0	0	0	0	0	3318400
757	E7EPF5;O43639;E7ERP6;E9PEE2	E7EPF5;O43639;E7ERP6;E9PEE2	Cytoplasmic protein NCK2	NCK2	3	2	2	20.8	15.3	15.3	16.402	0.0059788	2.7649	12	42724000	4272400		0	894640	0	374940	0	280050	328350	0	0	71384	297590	380040	350020	0	0	0	0	0	0	1295400	0	10026000	0	6144400	0	5075900	4725100	0	0	1297400	2840800	5980200
758	H0Y3Y4;E7ES33;E7EPK1;Q16181-2;Q16181;G3V1Q4;Q6ZU15	H0Y3Y4;E7ES33;E7EPK1;Q16181-2;Q16181;G3V1Q4	Septin-7	SEPT7	9	8	8	30.8	26.5	26.5	43.036	0	323.31	576	8958500000	447930000		16326000	21409000	19825000	21267000	23880000	24861000	24343000	20149000	21653000	24213000	30806000	24725000	22218000	23621000	14844000	18455000	10661000	27924000	26385000	30363000	309650000	339120000	367650000	340930000	471300000	450490000	441290000	444970000	388770000	413450000	394040000	468370000
759	E7EPN9;Q9Y520-6;Q9Y520-4;Q9Y520-5;Q9Y520;Q9Y520-7;Q9Y520-2;Q9Y520-3;H7C5N8	E7EPN9;Q9Y520-6;Q9Y520-4;Q9Y520-5;Q9Y520;Q9Y520-7;Q9Y520-2;Q9Y520-3	Protein PRRC2C	PRRC2C	23	23	22	10.5	10.5	10.1	308.77	0	48.614	190	1655500000	12934000		1566600	1361400	1123500	286500	295810	1075300	267180	329800	351800	492970	544860	1263800	317290	507060	347340	108390	241280	426920	455880	1570000	141650000	133690000	110060000	69707000	61169000	115520000	79834000	73313000	74502000	85917000	75023000	127770000
760	E7EPT4;P19404	E7EPT4;P19404	NADH dehydrogenase [ubiquinone] flavoprotein 2, mitochondrial	NDUFV2	6	6	6	32.9	32.9	32.9	27.907	0	16.971	199	1188000000	79203000		3517000	2603700	5286500	6204900	4950300	4913000	4400900	4440900	4247400	3880200	4717000	3082000	3450900	4721900	4452800	466140	3972300	2830000	3695200	3369800	77901000	48674000	91073000	71391000	84997000	85489000	119300000	110500000	79912000	76221000	73107000	69060000
761	E7EPU1;Q15849	E7EPU1;Q15849	Urea transporter 2	SLC14A2	1	1	1	6.8	6.8	6.8	26.59	0.0046973	2.9608	2	8749700	972180		0	0	0	0	0	0	0	0	0	0	0	0	0	0	0	0	972180	0	0	0	0	0	0	0	0	0	0	0	0	0	0	0
762	E7EPU2;Q9Y2E4;H0Y7Q3;H0Y5A8	E7EPU2;Q9Y2E4	Disco-interacting protein 2 homolog C	DIP2C	8	2	2	5.4	1.1	1.1	168.64	0.0078242	2.5291	12	23209000	293790		0	0	17804	20248	41269	0	41266	0	18109	0	0	23042	0	0	0	22894	25812	83342	0	0	0	0	3451700	3109400	2846400	0	3103900	0	2962800	0	0	2968200
763	E7EPV7;P37840-2;P37840;H6UYS7;P37840-3;D6RA31	E7EPV7;P37840-2;P37840;H6UYS7;P37840-3	Alpha-synuclein	SNCA	3	3	3	42.6	42.6	42.6	11.777	0	38.484	18	91069000	11384000		2732700	1819900	0	0	484980	0	0	635270	0	0	2281100	287130	1463000	0	457140	668400	0	0	0	554000	18798000	13865000	0	0	6954100	0	0	12827000	0	0	15864000	6199600
764	E7ETB7;E7EQ06;Q14790-6;Q14790-5;Q14790-8;Q14790-7;Q14790-3;Q14790-2;Q14790;Q14790-4;Q14790-9;E7EQ01;E7EVN1;C9JB29	E7ETB7;E7EQ06;Q14790-6;Q14790-5;Q14790-8;Q14790-7;Q14790-3;Q14790-2;Q14790;Q14790-4;Q14790-9;E7EQ01;E7EVN1	Caspase-8;Caspase-8 subunit p18;Caspase-8 subunit p10	CASP8	6	6	6	35.9	35.9	35.9	23.465	0.00025826	9.2749	46	246980000	17641000		950580	1074900	1773300	939570	458470	1019700	488220	1138100	793760	947340	902220	251770	1648800	1046000	869530	166610	504290	772120	900980	994900	18179000	12519000	20237000	17358000	12843000	14110000	13615000	16373000	22059000	12395000	17303000	6962900
765	E7EQ12;D6RC54;D6RAA8	E7EQ12;D6RC54		CAST	6	1	1	22	3.5	3.5	46.133	0.00095621	4.0679	1	2346000	106640		106640	0	0	0	0	0	0	0	0	0	0	0	0	0	0	0	0	0	0	0	2491000	0	0	0	0	0	0	0	0	0	0	0
766	I3L1K7;I3L4Z6;E7EQ34;O14653-3;O14653;O14653-2;I3L3V4;I3L0K1	I3L1K7;I3L4Z6;E7EQ34;O14653-3;O14653;O14653-2;I3L3V4	Golgi SNAP receptor complex member 2	GOSR2	3	3	3	28.7	28.7	28.7	16.762	0	196.27	36	541910000	54191000		5694400	1640000	3605400	627130	1694000	4001100	3351000	4802200	2585700	378180	2743200	3738200	1484000	4764100	1607400	1960900	1116500	3651600	1566700	3179700	58292000	23680000	44137000	33160000	40182000	44536000	35422000	60854000	38542000	9814700	26441000	37195000
767	E7EQ61;Q9GZZ9;E7EWE1;Q9GZZ9-2;C9J5W5;C9JRV9;C9J0F6	E7EQ61;Q9GZZ9;E7EWE1;Q9GZZ9-2;C9J5W5;C9JRV9	Ubiquitin-like modifier-activating enzyme 5	UBA5	4	4	4	18.3	18.3	18.3	41.85	0.00031124	14.606	32	64148000	3054600		508990	0	433220	777700	0	47790	0	498510	103930	0	0	411990	0	0	0	0	127510	0	92177	52813	3199100	0	4802400	13618000	0	2960100	0	8678800	5815000	0	0	6083800
768	E7EQ69;Q9GZZ1;C9J5D1;A0A087WWJ2;Q9GZZ1-2;C9JZU6;B0AZT5;F8WCK0;C9J5J3	E7EQ69;Q9GZZ1;C9J5D1;A0A087WWJ2;Q9GZZ1-2	N-alpha-acetyltransferase 50	NAA50	5	5	5	34.5	34.5	34.5	19.311	0.00027233	10.572	93	803920000	66993000		7311300	6580500	4154900	2373900	3097200	4906500	1904200	3347800	2841500	2103000	2552900	5056100	2570200	958660	2591500	1179500	742990	1762400	2209200	8749200	48236000	44072000	47512000	27071000	36799000	54753000	30346000	45126000	31579000	41404000	29717000	41217000
769	E7EQ72;Q15363;F5GX39	E7EQ72;Q15363;F5GX39	Transmembrane emp24 domain-containing protein 2	TMED2	4	4	4	28.3	28.3	28.3	18.488	0	80.303	278	1342900000	149210000		9432400	11301000	7346000	7860300	7641500	8139500	5761500	10485000	15997000	3729100	10811000	2920400	8898100	6131900	7888800	3387500	2871100	5032300	7346300	6229900	61919000	62316000	72330000	51138000	65893000	52226000	71324000	98010000	119280000	50694000	66522000	27059000
770	E7EQA9;Q92844;E7EV32;E7EMT6;E7ENY2;E7EVA2;E7EW82;H7C3L4;E7EWR8;E7EM55;E7ERM9;Q92844-2;Q92844-3	E7EQA9;Q92844;E7EV32;E7EMT6;E7ENY2;E7EVA2;E7EW82;H7C3L4	TRAF family member-associated NF-kappa-B activator	TANK	3	3	3	9.3	9.3	9.3	46.152	0.0010973	3.4602	5	32979000	1319200		193370	178470	268430	0	0	202010	0	117910	0	0	0	0	0	0	0	0	0	0	0	358960	4780800	5184100	6841600	0	0	6004100	0	4823400	0	0	0	0
771	E7EQB2;E7ER44;P02788;P02788-2;C9JCF5;CON__Q29443;CON__Q0IIK2	E7EQB2;E7ER44;P02788;P02788-2	Lactotransferrin;Lactoferricin-H;Kaliocin-1;Lactoferroxin-A;Lactoferroxin-B;Lactoferroxin-C	LTF	36	36	36	60.2	60.2	60.2	76.625	0	323.31	979	16833000000	336670000		866290	9764000	8216700	908700	6554300	13111000	720760	7119700	6105700	31720	1609300	3056400	75741000	131560000	577910	0	227880	31104000	11128000	28266000	93205000	441120000	416990000	77478000	328760000	647180000	58105000	377850000	281910000	3682400	79059000	263440000
772	E7EQB3;Q9BSV6;B0V3J0;A9C4B9	E7EQB3;Q9BSV6;B0V3J0;A9C4B9	tRNA-splicing endonuclease subunit Sen34	TSEN34	4	4	4	16.2	16.2	16.2	34.317	0.00062933	5.3752	9	24238000	1211900		0	222890	0	0	0	72624	0	0	0	0	0	0	490900	0	0	0	166740	0	108020	150710	0	3988000	0	0	0	3038900	0	0	0	0	0	0
773	E7EQN5;P98171;P98171-2;E9PCM6;H7C2Z8;S4R352;S4R314;F8WAR0;H7C3K8;C9JLA8;C9J5M2;H7C3G3;H7C120	E7EQN5;P98171;P98171-2;E9PCM6	Rho GTPase-activating protein 4	ARHGAP4	15	15	15	20.5	20.5	20.5	102.57	0	90.456	137	878170000	18685000		282880	971220	893160	2065200	461920	3115700	583880	1503100	2210600	374080	1157300	66090	1350800	1061000	262040	211330	413140	0	1352400	348680	28089000	53189000	56203000	82349000	36930000	122310000	44829000	65534000	71353000	45880000	70607000	4841900
774	E7EQR4;P15311;E9PNP4	E7EQR4;P15311	Ezrin	EZR	28	18	16	42.7	30	28.7	69.371	0	323.31	739	9689500000	254990000		16557000	18350000	5730800	12462000	6066900	8584700	7371900	6441700	8941300	33827000	33628000	10216000	9175500	10744000	18808000	5935700	5689600	6368500	17011000	13077000	602010000	821750000	344790000	641390000	383940000	361220000	455100000	448390000	507680000	1093200000	795630000	393100000
775	E7EQR8;Q9GZM5;D6RFI3;D6RGY8;H0Y9A1	E7EQR8;Q9GZM5;D6RFI3;D6RGY8;H0Y9A1	Protein YIPF3;Protein YIPF3, 36 kDa form III	YIPF3	4	4	4	10.4	10.4	10.4	38.889	0.00081301	4.8908	23	133500000	8343900		543690	1007800	0	269720	660410	689680	0	770280	1045000	0	311630	0	851730	0	1931800	0	0	0	0	262120	0	14096000	0	9142300	19059000	11448000	0	19403000	39096000	0	5985600	0
776	E9PES6;E7ES08;E7EQU1;O15347	E9PES6;E7ES08;E7EQU1;O15347	High mobility group protein B3	HMGB3	4	4	4	26.1	26.1	26.1	17.522	0	38.572	105	3097500000	344170000		21811000	22693000	8126500	7064700	15688000	29516000	9018800	8391200	6027700	12018000	17410000	43954000	16921000	6876000	24360000	7056300	7623000	4554000	52406000	22655000	158970000	215030000	92707000	94105000	152560000	226750000	94746000	79432000	39793000	135680000	130510000	337160000
777	E7EQW0;Q13075-2;Q13075	E7EQW0;Q13075-2;Q13075	Baculoviral IAP repeat-containing protein 1	NAIP	3	3	3	2.4	2.4	2.4	153.08	0.0043752	3.0162	3	11308000	146860		0	0	0	0	0	0	0	0	54750	0	0	14573	77537	0	0	0	0	0	0	0	0	0	0	0	0	0	0	0	0	0	0	2468100
778	E9PCS8;E7EQY4;E7EV10;Q9BTC8-2;Q9BTC8;D6W5A2;E9PF88;H0YIT0	E9PCS8;E7EQY4;E7EV10;Q9BTC8-2;Q9BTC8;D6W5A2	Metastasis-associated protein MTA3	MTA3	10	4	4	26.3	12	12	44.485	0.00043011	5.7725	18	217130000	7487300		0	0	0	137150	271110	339850	0	0	81790	117970	0	318780	4162500	0	672000	0	0	1104900	142220	139030	0	0	0	11330000	17134000	18364000	0	0	10511000	14235000	0	15376000
779	E7ERD7;Q9UKU0-2;Q9UKU0-5;Q9UKU0-3;Q9UKU0;Q9UKU0-9;Q9UKU0-6;Q9UKU0-8;Q9UKU0-1;Q9UKU0-7;C9J8C7;C9JT10;C9JPA5;C9J4I1;C9JK59;C9J3Z0	E7ERD7;Q9UKU0-2;Q9UKU0-5;Q9UKU0-3;Q9UKU0;Q9UKU0-9;Q9UKU0-6;Q9UKU0-8;Q9UKU0-1;Q9UKU0-7;C9J8C7	Long-chain-fatty-acid--CoA ligase 6	ACSL6	4	2	2	5.3	2.8	2.8	75.246	0.0064103	2.6552	22	918260000	22956000		2530000	1392600	1832300	0	1351500	1931700	0	1672500	0	801220	1012700	1979200	1125600	0	1667100	0	1252800	0	1914800	2492300	63747000	93223000	58191000	0	44689000	65752000	0	64434000	0	52054000	69819000	63134000
780	E7ERH1;E7EMG1;Q9HBL0-2;C9JI43;C9J8K5;C9JFT7;H7C3Z4	E7ERH1;E7EMG1;Q9HBL0-2	Tensin-1	TNS1	10	1	1	17.4	1.7	1.7	85.658	0.00092081	3.5313	16	137620000	3356700		0	0	0	238360	394400	191690	338710	0	261450	268100	0	73817	246350	300630	0	350710	219520	472940	0	0	0	0	0	10714000	15083000	9618300	22651000	0	15127000	14308000	0	5548300
781	E7ERS3;Q86VM9;Q86VM9-2;H3BRN6;H3BRH3	E7ERS3;Q86VM9;Q86VM9-2	Zinc finger CCCH domain-containing protein 18	ZC3H18	3	3	3	5.7	5.7	5.7	108.94	0.00029343	12.9	25	186740000	3661700		550940	0	479680	416770	0	450680	0	0	0	330490	0	867420	0	31917	309060	85252	45169	71760	22519	0	25856000	0	33207000	15884000	0	10975000	0	0	0	13450000	0	41690000
782	E7ERU0;E9PHM6;F6QMI7;E9PEB9;F8W9J4;Q03001;Q03001-8;E7ETB9;H0YC65;Q6P0N6;Q03001-3;Q03001-9;Q5T0V7;Q03001-13	E7ERU0;E9PHM6;F6QMI7;E9PEB9;F8W9J4;Q03001;Q03001-8	Dystonin	DST	10	6	6	2.1	1.2	1.2	615.65	0.00078462	4.4096	8	34068000	95697		0	5701.5	0	0	0	0	0	12499	0	0	0	12370	0	0	0	0	0	3832.1	26245	35050	0	0	0	0	0	0	0	5791000	0	0	0	2678600
783	E7ES19;P35443	E7ES19;P35443	Thrombospondin-4	THBS4	5	1	1	7	1.7	1.7	96.005	0.00092799	3.6245	3	112520000	2961200		0	0	0	0	0	0	0	0	0	0	0	0	0	1357300	0	0	1232900	0	371000	0	0	0	0	0	0	0	0	0	0	0	0	0
784	E7ES96;P49768-7;P49768-2;P49768;G3V3Z0;G3V499;G3V2G7;P49768-4;P49768-3;P49768-5;P49768-6	E7ES96;P49768-7;P49768-2;P49768;G3V3Z0;G3V499;G3V2G7;P49768-4;P49768-3;P49768-5;P49768-6	Presenilin;Presenilin-1;Presenilin-1 NTF subunit;Presenilin-1 CTF subunit;Presenilin-1 CTF12	PSEN1	2	2	2	10.4	10.4	10.4	42.082	0.00093844	3.7884	5	9112300	569520		0	0	0	0	0	0	0	0	0	0	0	219830	0	0	0	177060	172620	0	0	0	0	0	0	0	0	0	0	0	0	0	0	3331900
785	H0YBP1;E7ESA6;Q8IYN9;Q05397;Q05397-5;Q05397-2;E9PEI4;H0YB16;H0YBZ1;B4DWJ1;Q05397-6;E5RHD8;Q05397-4;Q05397-3;H0YB99;E5RI03;E5RJI4	H0YBP1;E7ESA6;Q8IYN9;Q05397;Q05397-5;Q05397-2;E9PEI4;H0YB16;H0YBZ1	Focal adhesion kinase 1	PTK2	11	11	10	10.8	10.8	10	115.45	0	17.362	108	762510000	10893000		183430	221410	242230	1160300	797490	264950	1163900	60201	302180	617370	50156	555400	1394700	845940	606050	106250	653380	521630	744310	401580	26738000	20838000	33626000	85364000	51847000	23422000	79397000	10751000	30996000	54395000	10733000	30785000
786	E7ESC6;Q9UIA9;E5RIW1;H0YBE1;A0A087WTZ2;Q9H2T7	E7ESC6;Q9UIA9	Exportin-7	XPO7	19	19	19	17.7	17.7	17.7	124.07	0	31.894	176	1309700000	22198000		863220	3105400	468040	1262100	813370	1384500	548510	812900	295420	1120100	166740	383810	4919000	564370	614830	344260	86855	540070	1580500	2324600	62189000	122210000	39640000	75172000	65939000	86959000	57603000	78414000	31727000	80352000	36734000	41475000
787	E7ESL0;J3KQY1;Q9NWU5;Q9NWU5-2;Q9NWU5-3	E7ESL0;J3KQY1;Q9NWU5;Q9NWU5-2;Q9NWU5-3	39S ribosomal protein L22, mitochondrial	MRPL22	3	3	3	17.5	17.5	17.5	24.325	0.00043103	5.8077	57	381570000	25438000		5459700	898450	0	872430	2881600	1484900	542550	642230	0	500500	1325000	1361600	1500300	835680	2032900	712540	375730	371890	1536000	2103900	46021000	14926000	0	19878000	35704000	24449000	14140000	16025000	0	18538000	20415000	14872000
788	K7EKW3;E7ESS3;Q71RG4-3;Q71RG4-2;Q71RG4	K7EKW3;E7ESS3;Q71RG4-3;Q71RG4-2;Q71RG4	Transmembrane and ubiquitin-like domain-containing protein 2	TMUB2	1	1	1	7.7	7.7	7.7	20.798	0.0055306	2.8864	1	6335200	703910		703910	0	0	0	0	0	0	0	0	0	0	0	0	0	0	0	0	0	0	0	4919300	0	0	0	0	0	0	0	0	0	0	0
789	E7ESY4;Q13330-3;Q13330;Q13330-2;F8VSM3;H0Y4T7;F8W9Y9;H7C3F3	E7ESY4;Q13330-3;Q13330;Q13330-2;F8VSM3;H0Y4T7	Metastasis-associated protein MTA1	MTA1	15	11	10	23.2	18.8	16.2	79.372	0	24.796	63	405930000	7959400		357240	758140	0	649340	49433	273800	186950	332770	0	0	513220	2694300	224320	0	0	0	201530	312480	380010	1025900	16833000	35543000	0	33899000	7033800	14156000	14589000	23087000	0	0	21730000	99621000
790	E7ET49;Q8NCG7;Q8NCG7-2;Q8NCG7-4;Q8NCG7-3	E7ET49;Q8NCG7;Q8NCG7-2;Q8NCG7-4	Sn1-specific diacylglycerol lipase beta	DAGLB	6	6	6	11.4	11.4	11.4	68.951	0.00027211	10.551	51	287300000	9906800		692830	1926700	526450	509650	389310	1592800	0	340800	489190	536780	248640	89305	607330	636040	159690	0	0	493430	443060	224770	21976000	53875000	18792000	11946000	11709000	36329000	0	10912000	24679000	16002000	12776000	9544900
791	E7ETA6;Q15154-2;Q15154;A6NNN6;H0YBA1;E9PGW9;E7EV93;Q15154-3;E5RGQ4	E7ETA6;Q15154-2;Q15154;A6NNN6;H0YBA1	Pericentriolar material 1 protein	PCM1	9	9	9	5.1	5.1	5.1	227.73	0.00030969	14.357	47	231070000	2310700		12804	33164	60517	33630	77728	55496	0	125660	67358	103880	73154	31527	482320	112760	32439	130490	0	226730	520160	130870	4017900	8021700	6066000	5274800	10393000	10140000	0	10958000	15170000	10371000	7510200	7859500
792	E7ETB3;Q9ULA0;E7EMB6;B9ZVU2;F8WAN0;C9JBE1;E7EPX3;E5RJ35;C9JRG3;C9J1E2	E7ETB3;Q9ULA0;E7EMB6;B9ZVU2;F8WAN0;C9JBE1	Aspartyl aminopeptidase	DNPEP	14	14	14	30.6	30.6	30.6	54.502	0	118.15	366	4609900000	192080000		5112600	4320400	11768000	11235000	11223000	9518200	7931000	10120000	10120000	7760700	11852000	1546700	8338900	19004000	5550700	10737000	8552300	15747000	15124000	6519400	210730000	143590000	295440000	264810000	295970000	268490000	262790000	318880000	268150000	277720000	337130000	59824000
793	G3XAM2;E7ETH0;P05156;A0A087X0I2	G3XAM2;E7ETH0;P05156	Complement factor I;Complement factor I heavy chain;Complement factor I light chain	CFI	5	5	4	10.6	10.6	8.3	65.059	0.00081185	4.8823	10	49573000	1339800		61405	166350	132660	0	0	0	0	0	633480	0	0	0	261940	83987	0	0	0	0	0	0	5074800	6468300	6685800	0	0	0	0	0	24783000	0	0	0
794	E7ETU5;F6Y5H0;P29558-2;P29558;E7EPF2;C9J9B2;C9JIJ9;Q6XE24-3;Q6XE24-4;Q6XE24-5;Q6XE24-2;Q6XE24	E7ETU5;F6Y5H0;P29558-2;P29558;E7EPF2;C9J9B2;C9JIJ9;Q6XE24-3;Q6XE24-4;Q6XE24-5;Q6XE24-2;Q6XE24	RNA-binding motif, single-stranded-interacting protein 1;RNA-binding motif, single-stranded-interacting protein 3	RBMS1;RBMS3	2	2	2	8.1	8.1	8.1	40.147	0.000249	8.5245	45	201290000	12581000		329330	0	1205900	244770	918360	299100	782200	613380	514730	1281600	181500	951380	484170	573060	385430	561860	0	870610	691090	1692200	5115000	0	13672000	12579000	13702000	17485000	12403000	8824400	6993400	17562000	10115000	10631000
795	H0Y9G6;E7ETU7;P09001;E9PF06;D6RC14	H0Y9G6;E7ETU7;P09001;E9PF06;D6RC14	39S ribosomal protein L3, mitochondrial	MRPL3	4	4	4	10.2	10.2	10.2	40.47	0.00042735	5.6698	80	1293800000	53910000		2749600	1107500	1968800	2280400	3483900	1922200	1264300	871960	541910	18860000	5093700	2294500	1085000	2512000	2792900	202260	612340	993340	942830	2330600	88198000	57269000	66298000	78448000	96463000	72880000	87600000	81261000	45451000	135960000	112670000	72057000
796	E7ETU9;O00469;O00469-2;O00469-3;C9JXZ0	E7ETU9;O00469;O00469-2;O00469-3	Procollagen-lysine,2-oxoglutarate 5-dioxygenase 2	PLOD2	11	11	11	15.1	15.1	15.1	81.169	0	21.886	63	594210000	14855000		0	2705800	2124200	174810	0	688400	92580	138620	0	163100	0	721850	1762100	0	0	1748600	398460	1005000	0	3131700	0	86301000	79673000	11860000	0	30006000	11604000	12641000	0	18919000	0	21614000
797	E7ETY2;Q13428-8;Q13428-7;Q13428-3;J3KQ96;Q13428-2;Q13428-6;Q13428;Q13428-4;Q13428-5;H0YA99	E7ETY2;Q13428-8;Q13428-7;Q13428-3;J3KQ96;Q13428-2;Q13428-6;Q13428;Q13428-4;Q13428-5	Treacle protein	TCOF1	18	18	18	15.2	15.2	15.2	152.3	0	137.17	208	1748200000	21062000		1452400	2000400	733500	829340	585660	2839700	801140	291820	600640	1020000	713940	872420	733190	1507600	532220	264460	471690	521760	1285900	3004700	92812000	125250000	88575000	88656000	78546000	150990000	93344000	69087000	66828000	81414000	105680000	75560000
798	E7ETZ4;Q9Y6E2;Q75MG1;B5MCH7;E9PFD4;B5MCE7;E7EMS9;E9PFE3;C9JF98;F8WDX8;Q9Y6E2-2	E7ETZ4;Q9Y6E2;Q75MG1;B5MCH7;E9PFD4;B5MCE7	Basic leucine zipper and W2 domain-containing protein 2	BZW2	10	10	9	21.3	21.3	19.6	46.913	0	45.802	327	3132700000	101050000		8283400	10638000	4168100	5101900	4660600	4916300	2292100	1757900	3498000	3489600	4844100	6981400	3536400	2108000	18549000	1987200	1677800	1988600	3432600	7144200	278940000	294330000	116060000	136890000	155150000	195450000	120870000	99808000	173600000	134540000	156240000	218910000
799	E9PLT1;E7EU05;P16671;P16671-3;P16671-4;P16671-2;E7EX47	E9PLT1;E7EU05;P16671;P16671-3;P16671-4;P16671-2	Platelet glycoprotein 4	CD36	7	7	7	16.7	16.7	16.7	44.732	0.00029472	13.072	48	387330000	21518000		349530	585080	0	0	2068200	712890	0	0	0	8661500	0	0	0	129760	0	0	5858600	532780	1863300	756520	12474000	13895000	0	0	48765000	20019000	0	0	0	119170000	0	0
800	E7EU09;P11362-6;P11362-5;P11362-4;P11362-14;P11362-3;P11362-20;P11362-7;P11362-2;P11362-19;P11362;P11362-21;H0YE20;P22607-3;P22607;P22607-2;F8W9L4;P22607-4;H7C265;S4R381;P11362-13;P11362-12;P11362-11;P11362-10;P11362-9;P11362-8	E7EU09;P11362-6;P11362-5;P11362-4;P11362-14;P11362-3;P11362-20;P11362-7;P11362-2;P11362-19;P11362;P11362-21;H0YE20;P22607-3;P22607;P22607-2;F8W9L4;P22607-4	Fibroblast growth factor receptor;Fibroblast growth factor receptor 1;Fibroblast growth factor receptor 3	FGFR1;FGFR3	4	4	2	5.6	5.6	2.7	82.042	0.0006383	5.6055	5	32549000	904130		0	0	0	0	0	0	0	0	0	904130	0	0	0	0	0	0	0	0	0	0	0	0	0	0	0	0	0	0	0	38282000	0	0
801	E7EU96;Q5U5J2;P68400;Q8NEV1;P68400-2;V9GYA2;V9GY80;A0A087WY74	E7EU96;Q5U5J2;P68400;Q8NEV1	Casein kinase II subunit alpha;Casein kinase II subunit alpha 3	CSNK2A1;CSNK2A3	13	12	12	44.4	42.9	42.9	45.31	0	64.824	327	2523000000	114680000		13253000	10153000	7333600	5515800	5725000	5063300	2681500	3066800	3152100	6067200	5789000	8095300	8559900	6986200	4348600	2333000	3609200	3647500	3158300	6142700	195270000	176570000	149550000	178860000	145340000	129650000	100920000	115540000	111810000	153390000	132300000	122700000
802	E7EX73;E9PGM1;E7EUU4;Q04637-5;Q04637-4;Q04637-3;Q04637;Q04637-8;Q04637-9;Q04637-6;Q04637-7;C9JF13;C9J6B6;C9K073;C9J2Z7;H7C044;H7C0V6;F8WCF2;C9JHW9	E7EX73;E9PGM1;E7EUU4;Q04637-5;Q04637-4;Q04637-3;Q04637;Q04637-8;Q04637-9;Q04637-6;Q04637-7	Eukaryotic translation initiation factor 4 gamma 1	EIF4G1	36	36	33	25.8	25.8	24.2	158.64	0	323.31	961	11926000000	154880000		10055000	13557000	12971000	10390000	8419200	9752700	6456100	5870800	9133300	5251900	8701500	10023000	3803800	5266300	7442300	5338100	2941000	5922000	4694900	8894300	771500000	815920000	834550000	699570000	586150000	738900000	612350000	607470000	644290000	507140000	662180000	700460000
803	E7EVA0;P27816;P27816-6;P27816-2;P27816-4;P27816-5;H7C4C5;H0Y2V1;B5MEG9;F8W9U4;H7C456;P27816-7	E7EVA0;P27816;P27816-6;P27816-2	Microtubule-associated protein;Microtubule-associated protein 4	MAP4	28	28	28	15.4	15.4	15.4	245.44	0	323.31	982	26491000000	187880000		11368000	8401700	9806900	9889600	7931200	10815000	8708800	6321500	6333600	9651200	12093000	6735300	9253900	8004100	6169700	12897000	9074100	12029000	9507600	12889000	1648100000	1297600000	1397800000	1046400000	1182700000	1525200000	1532300000	1334400000	1125900000	1299400000	1338400000	942200000
804	E7EVA4;Q96Q80-5;Q96Q80-3;Q96Q80;Q96Q80-2	E7EVA4;Q96Q80-5;Q96Q80-3;Q96Q80;Q96Q80-2	Derlin-3	DERL3	1	1	1	9.6	9.6	9.6	19.09	0	163.84	3	75419000	6856300		0	0	0	0	0	0	0	0	6856300	0	0	0	0	0	0	0	0	0	0	0	0	0	0	0	0	0	0	0	69831000	0	0	0
805	K7ERH7;M0R021;M0QZ28;E9PEY4;E7EVB6;Q9Y4J8-8;Q9Y4J8-12;Q9Y4J8-6;Q9Y4J8-10;Q9Y4J8-11;Q9Y4J8-16;Q9Y4J8-5;O60941-6;O60941-3;O60941-5;Q9Y4J8-4;O60941-2;Q9Y4J8-3;O60941-4;O60941-7;O60941;Q9Y4J8-13;Q9Y4J8-2;Q9Y4J8-14;Q9Y4J8-15;Q9Y4J8	K7ERH7;M0R021;M0QZ28;E9PEY4;E7EVB6;Q9Y4J8-8;Q9Y4J8-12;Q9Y4J8-6;Q9Y4J8-10;Q9Y4J8-11;Q9Y4J8-16;Q9Y4J8-5;O60941-6;O60941-3;O60941-5;Q9Y4J8-4;O60941-2;Q9Y4J8-3;O60941-4;O60941-7;O60941;Q9Y4J8-13;Q9Y4J8-2;Q9Y4J8-14;Q9Y4J8-15;Q9Y4J8	Dystrobrevin;Dystrobrevin alpha;Dystrobrevin beta	DTNA;DTNB	2	2	2	21.1	21.1	21.1	12.413	0.00023315	7.1965	20	133500000	16688000		3040000	545730	1519800	0	494240	0	0	782720	0	1673000	0	3173500	10807	441830	0	493720	0	1148900	1131800	2231300	13228000	9403100	11568000	0	9551300	0	0	13799000	0	7823600	0	14733000
806	E7EVC7;Q676U5-4;Q676U5-5;Q676U5-2;Q676U5;Q676U5-3;C9JAY7;C9JK97;C9J1B2	E7EVC7;Q676U5-4;Q676U5-5;Q676U5-2;Q676U5;Q676U5-3	Autophagy-related protein 16-1	ATG16L1	4	4	4	5.9	5.9	5.9	70.01	0.0061277	2.741	8	70469000	1904600		0	0	0	984200	357200	0	0	0	176270	218320	0	168570	0	0	0	0	0	0	0	0	0	0	0	11267000	23881000	0	0	0	15965000	0	0	12371000
807	E7EVJ5;Q96F07-2;Q96F07;H7C229;E7EW33;A0A087WVE1;A0A087WTQ3;A0A087WWZ1;A0A087WV63;A0A087WWY5;A0A087WZL7;A0A087X0D6	E7EVJ5;Q96F07-2;Q96F07;H7C229;E7EW33	Cytoplasmic FMR1-interacting protein 2	CYFIP2	23	7	7	20.8	5.5	5.5	142.58	0.00031299	14.822	53	339010000	4520100		233160	175780	185660	254250	0	499790	226490	218900	68200	0	211270	476550	352360	433340	543510	109720	0	0	56126	475020	23273000	15215000	11891000	27817000	0	31707000	12214000	18553000	18174000	0	15044000	43896000
808	E7EVQ6;Q14534;H0YBN7;E5RJH9	E7EVQ6;Q14534;H0YBN7	Squalene monooxygenase	SQLE	6	6	6	20.3	20.3	20.3	53.067	0	17.294	28	102540000	3662100		254980	127660	571720	68249	300060	1282500	0	179550	0	0	0	864930	12376	0	0	0	0	0	0	0	8707500	4499400	16445000	2950600	8541600	19764000	0	6670800	0	0	0	37910000
809	E7EVX8;Q8WWY3;E7ESA8;Q8WWY3-3;Q8WWY3-2;E7EU94;E7ESX0;E7EN72	E7EVX8;Q8WWY3;E7ESA8;Q8WWY3-3	U4/U6 small nuclear ribonucleoprotein Prp31	PRPF31	13	13	13	35.1	35.1	35.1	54.766	0	37.313	164	1398000000	60783000		2001800	3259900	3098000	1899700	2336900	4953200	2868100	2731100	2200400	2077600	1529300	7669400	3372800	5660000	1089800	2324300	2472900	2386800	3067300	3783300	56133000	99548000	87350000	70614000	70773000	121410000	71623000	68652000	73906000	58791000	50113000	112310000
810	E7EW32;Q7L1V2-2;Q7L1V2	E7EW32;Q7L1V2-2;Q7L1V2	Vacuolar fusion protein MON1 homolog B	MON1B	2	2	2	5.5	5.5	5.5	47.836	0.0050225	2.9119	11	29322000	1086000		0	458680	51662	69469	0	133050	0	0	83365	48730	0	112350	0	77869	0	0	0	50824	0	0	0	11440000	2335900	2434800	0	3353900	0	0	3091300	2386200	0	1794900
811	E7EWF9;P11245	E7EWF9		NAT2	3	3	3	13.1	13.1	13.1	18.77	0.00096321	4.1622	30	1661700000	184630000		3844100	0	27370000	3709300	9219600	4021200	11733000	0	9152500	27486000	5944900	45330000	0	16501000	0	11055000	6520100	894280	1850000	0	43400000	0	175620000	34576000	113290000	44691000	126940000	0	102560000	247460000	91540000	370580000
812	E7EWK3;Q9H2U1-3;Q9H2U1-2;Q9H2U1;H7C5F5;H7C514	E7EWK3;Q9H2U1-3;Q9H2U1-2;Q9H2U1	ATP-dependent RNA helicase DHX36	DHX36	11	11	10	14.4	14.4	13.3	91.43	0	22.103	78	367360000	8543300		376320	715560	624230	339450	637830	891130	192410	272160	379740	226320	183030	1417000	209960	438900	209700	0	257990	341680	359590	470270	14516000	25065000	29110000	36452000	24628000	22038000	15796000	15808000	16544000	12683000	10308000	40526000
813	E7EWM1	E7EWM1		NCOA2	2	2	1	2.7	2.7	1.3	102.73	0.003351	3.0841	47	1704700000	34095000		3861600	1602200	2918800	1605800	2468800	2975100	771210	2985000	1072300	1940800	658360	927460	3184600	0	3423300	0	772290	0	845120	2081800	102240000	70836000	100350000	55543000	88435000	116250000	49786000	154180000	71873000	66451000	50460000	46265000
814	E7EWP2;O75962-5;O75962-2;O75962-4;O75962;E7EPJ7;F5H228;A0A087X139	E7EWP2;O75962-5;O75962-2;O75962-4;O75962;E7EPJ7	Triple functional domain protein	TRIO	10	10	10	6.9	6.9	6.9	262.68	0.00032268	15.747	30	274660000	2080800		0	0	26953	1168100	33055	18457	28903	11487	73264	0	23210	0	45192	99968	43985	42468	0	403660	28613	33504	0	0	7755400	9344500	12677000	9509000	14950000	7567500	37984000	0	12700000	0
815	E7EWP3;P25189;P25189-2	E7EWP3;P25189;P25189-2	Myelin protein P0	MPZ	3	3	3	12	12	12	27.879	0.00063667	5.5626	7	127890000	9134700		0	0	0	0	0	0	0	0	0	0	0	0	0	9134700	0	0	0	0	0	0	0	0	0	0	0	0	0	0	0	0	0	0
816	E7EWR4;P33240-2;P33240;E9PID8	E7EWR4;P33240-2;P33240;E9PID8	Cleavage stimulation factor subunit 2	CSTF2	8	8	4	18.4	18.4	10.2	62.942	0.00030855	14.286	65	748680000	28795000		4604700	3744500	1452400	693930	1209300	1588800	1184800	78492	168130	2053100	1901200	1917100	521010	1972000	1418100	637810	382020	321930	1567300	1378800	89721000	64947000	42841000	46268000	45322000	30317000	37499000	15549000	19890000	64777000	37869000	40846000
817	E7EX17;P23588;B4DS13;F8VX11;F8VSC7;F8VP89;F8W0K0;F8VRU1;F8VYE9	E7EX17;P23588;B4DS13;F8VX11;F8VSC7;F8VP89;F8W0K0;F8VRU1;F8VYE9	Eukaryotic translation initiation factor 4B	EIF4B	8	8	8	16.7	16.7	16.7	69.697	0	235.72	284	5058500000	136720000		6906200	6321300	5427700	8194100	4524900	6741500	5497700	9505700	7265400	7830700	5994700	6958400	7501200	4617400	7238700	4966100	4659400	5942000	7114300	13508000	276490000	238580000	243920000	294360000	264460000	288910000	308380000	451720000	295200000	294950000	246140000	309430000
818	E7EX44;Q05682-5;Q05682-3;E9PGZ1;Q05682-4;Q05682-6;Q05682-2;Q05682;C9J813;C9JEK3	E7EX44;Q05682-5;Q05682-3;E9PGZ1;Q05682-4;Q05682-6;Q05682-2;Q05682;C9J813	Caldesmon	CALD1	18	18	18	30.3	30.3	30.3	64.168	0	323.31	1021	30351000000	892670000		27462000	25706000	44847000	37401000	57050000	20071000	72432000	24769000	41047000	29948000	49381000	24187000	50591000	31716000	23007000	84947000	53203000	121310000	33161000	40435000	991460000	1184200000	1573700000	1320900000	2051400000	872720000	2593600000	1014900000	1487400000	1249400000	1456500000	929560000
819	Q5JWQ4;E7EX60;Q5T7F0;E9PEP6;O14786-3;O14786-2;O14786;Q5JWQ6	Q5JWQ4;E7EX60;Q5T7F0;E9PEP6;O14786-3;O14786-2;O14786;Q5JWQ6	Neuropilin-1	NRP1	4	4	4	9.2	9.2	9.2	67.292	0.00025113	8.7027	33	136100000	4390200		0	0	246500	517610	226530	277770	278740	0	296570	0	220800	0	180850	145180	0	217910	180210	248050	989200	364270	0	0	7770400	11994000	5735800	9426100	11593000	0	8393700	0	13752000	0
820	E7EX90;Q14203-3;Q14203-4;Q14203-6;Q14203;Q14203-5;Q14203-2;Q6AWB1;E7EWF7;C9J1B7;C9JZA4;C9JTE5;C9JJN7;C9JJD0;C9JKG6	E7EX90;Q14203-3;Q14203-4;Q14203-6;Q14203;Q14203-5;Q14203-2;Q6AWB1	Dynactin subunit 1	DCTN1;DKFZp686E0752	26	26	24	30.2	30.2	28.6	139.09	0	306.38	590	5098700000	71813000		2450300	4542500	3705800	4407600	3237400	3350100	2878900	3649600	4432300	3543400	3594200	4423700	3616300	5354300	2558300	2436400	1866100	3416600	4419000	3929800	287250000	266630000	276760000	296770000	255490000	248660000	329000000	373190000	334380000	287500000	302900000	276290000
821	E7EXA6;Q8WVB6-3;Q8WVB6;Q8WVB6-2	E7EXA6;Q8WVB6-3;Q8WVB6;Q8WVB6-2	Chromosome transmission fidelity protein 18 homolog	CHTF18	3	2	2	3.9	3.2	3.2	107.43	0.00080386	4.7402	4	11852000	219470		0	105020	114450	0	0	0	0	0	0	0	0	0	0	0	0	0	0	0	0	0	0	6270200	6135000	0	0	0	0	0	0	0	0	0
822	E9PAQ1;P27918	E9PAQ1;P27918	Properdin	CFP	2	2	2	5.1	5.1	5.1	45.147	0.008285	2.4771	2	11529000	768600		197100	0	0	0	0	0	0	0	0	0	0	334780	236720	0	0	0	0	0	0	0	2295700	0	0	0	0	0	0	0	0	0	0	3660800
823	F8VZJ2;F8W0W4;H0YHX9;Q13765;E9PAV3-2;E9PAV3;F8W1N5;F8VNW4;F8VZ58	F8VZJ2;F8W0W4;H0YHX9;Q13765;E9PAV3-2;E9PAV3;F8W1N5;F8VNW4	Nascent polypeptide-associated complex subunit alpha;Nascent polypeptide-associated complex subunit alpha, muscle-specific form	NACA	4	4	3	40.4	40.4	30.9	15.016	0	323.31	375	5197100000	866180000		84856000	47915000	37529000	14528000	29414000	66582000	32079000	43949000	26913000	53732000	38068000	58862000	12856000	37564000	45030000	35083000	40082000	28531000	44946000	87664000	373090000	269010000	176700000	139590000	218790000	381620000	233830000	250470000	160380000	316340000	238860000	247200000
824	E9PB18;Q6UXG2-3;Q6UXG2-2;Q6UXG2-4;Q6UXG2	E9PB18;Q6UXG2-3;Q6UXG2-2;Q6UXG2-4;Q6UXG2	UPF0577 protein KIAA1324	KIAA1324	6	6	6	8.4	8.4	8.4	99.365	0	54.228	38	329010000	7477400		3307900	0	488520	0	143060	0	308790	0	339230	407300	0	0	0	547390	768280	0	0	577860	273670	315400	59543000	0	32940000	0	14039000	0	16937000	0	33044000	26394000	0	0
825	E9PB61;Q86V81	E9PB61;Q86V81	THO complex subunit 4	ALYREF	6	6	6	30.3	30.3	30.3	27.557	0	199.39	481	6966500000	435410000		15652000	27474000	22525000	26493000	18013000	21452000	18096000	14415000	11930000	28962000	45629000	43083000	14766000	22422000	16571000	9731200	15789000	12665000	16772000	32968000	270070000	433580000	346660000	393840000	343190000	382920000	314220000	268430000	308790000	418870000	483450000	727360000
826	F6PQP6;E9PBC1;I3L2B2;O95208-3;O95208-2;O95208	F6PQP6;E9PBC1;I3L2B2;O95208-3;O95208-2;O95208	Epsin-2	EPN2	1	1	1	4.1	4.1	4.1	44.976	0.0055182	2.8554	1	1138800	51764		0	0	0	0	0	0	0	0	0	51764	0	0	0	0	0	0	0	0	0	0	0	0	0	0	0	0	0	0	0	1574300	0	0
827	E9PBC5;H0YAC1;P03952	E9PBC5;H0YAC1;P03952	Plasma kallikrein;Plasma kallikrein heavy chain;Plasma kallikrein light chain	KLKB1	2	2	2	4.3	4.3	4.3	61.838	0.0054832	2.7883	4	77150000	2085100		0	781060	0	0	0	0	0	0	0	0	0	0	1304100	0	0	0	0	0	0	0	0	34446000	0	0	0	0	0	0	0	0	0	0
828	E9PC15;Q53H12;E9PG39	E9PC15;Q53H12;E9PG39	Acylglycerol kinase, mitochondrial	AGK	8	8	8	27.9	27.9	27.9	43.796	0	35.564	85	769390000	34972000		1734600	1679800	2928800	1878200	4169900	2624800	989970	1808500	1912400	1301400	869270	1088800	0	2969700	2077000	1020700	1413200	952160	2251800	1301000	52670000	33207000	57033000	37374000	60038000	54222000	51870000	50635000	60227000	39059000	37160000	38304000
829	V9GYD9;Q5VZZ6;E9PC62;O95319-5;O95319-2;O95319;O95319-4;O95319-3;V9GY47	V9GYD9;Q5VZZ6;E9PC62;O95319-5;O95319-2;O95319;O95319-4;O95319-3	CUGBP Elav-like family member 2	CELF2	6	5	5	17.7	15.5	15.5	46.621	0	17.349	42	148460000	8247900		0	762380	0	2577300	177940	967090	0	727590	365620	487600	788980	606130	363900	163100	0	0	0	0	159510	100770	0	16677000	0	23144000	6824300	19521000	0	18373000	13032000	14190000	9247900	10090000
830	E9PC69;Q7KZI7-11;Q7KZI7-8;Q7KZI7;Q7KZI7-15;Q7KZI7-5;Q7KZI7-16;Q7KZI7-4;Q7KZI7-9;Q7KZI7-12;Q7KZI7-14;Q7KZI7-3;Q7KZI7-6;E7ETY4;Q7KZI7-10;Q7KZI7-13;Q7KZI7-7;Q7KZI7-2;F5H4F6;F5H6N2	E9PC69;Q7KZI7-11;Q7KZI7-8;Q7KZI7;Q7KZI7-15;Q7KZI7-5;Q7KZI7-16;Q7KZI7-4;Q7KZI7-9;Q7KZI7-12;Q7KZI7-14;Q7KZI7-3;Q7KZI7-6;E7ETY4;Q7KZI7-10;Q7KZI7-13;Q7KZI7-7;Q7KZI7-2	Serine/threonine-protein kinase MARK2	MARK2	12	12	10	18.8	18.8	16.8	86.69	0	60.02	99	837310000	17444000		337860	1615900	1280900	670220	943930	732770	939480	676850	891970	712460	371940	1266200	751650	749220	1375200	289800	808850	405840	821620	1801100	22739000	64296000	46590000	38011000	42178000	47956000	46624000	45054000	47027000	39395000	41013000	47314000
831	E9PC74;Q13144;C9JRD9;H7C2X0	E9PC74;Q13144	Translation initiation factor eIF-2B subunit epsilon	EIF2B5	6	6	6	9.9	9.9	9.9	78.346	0.00029727	13.262	40	516840000	16151000		1353200	1074900	1185100	1265700	608810	747460	624650	586720	0	868250	717230	1187100	1408700	765270	1034600	0	717410	495750	925430	585040	37633000	35040000	42218000	45153000	36110000	27259000	34429000	35062000	0	45397000	28202000	44317000
832	H0YA68;E9PCD7;Q9Y2E5-2;Q9Y2E5	H0YA68;E9PCD7;Q9Y2E5-2;Q9Y2E5	Alpha-mannosidase;Epididymis-specific alpha-mannosidase	MAN2B2	4	4	4	4.9	4.9	4.9	107.51	0.00079491	4.5878	8	21254000	544980		0	0	0	0	0	0	0	0	0	187670	0	18171	51833	89350	14812	0	0	0	183150	0	0	0	0	0	0	0	0	0	0	4570100	0	1098900
833	E9PCG9;Q02338;H7C2W1;C9K0G7;C9JM78;C9JQ90	E9PCG9;Q02338;H7C2W1;C9K0G7	D-beta-hydroxybutyrate dehydrogenase, mitochondrial	BDH1	6	6	6	23	23	23	29.012	0	18.057	91	518830000	32427000		5103200	469350	513480	434460	2589000	3269100	378410	301900	674930	0	806930	2029700	423440	1875700	1924800	790100	2210300	622210	6275200	1734800	67590000	9602900	12102000	8361000	42757000	52756000	8804000	8408200	16613000	0	16934000	25102000
834	E9PCW1;O95249;K7EJC8;F6RU00;B4DQA8;Q96QI9;G5E9T8;A0A087WYX5;O95249-2	E9PCW1;O95249;K7EJC8;F6RU00;B4DQA8;Q96QI9;G5E9T8;A0A087WYX5	Golgi SNAP receptor complex member 1	GOSR1	5	5	5	18.1	18.1	18.1	28.293	0	17.451	56	272540000	13627000		986870	882100	940430	489190	983600	334170	792840	1053900	69052	481640	560390	810660	1195200	844070	660760	0	285880	231470	994740	1029800	20797000	15106000	15692000	12636000	14914000	7360100	26248000	20963000	5730100	18867000	15139000	11688000
835	E9PD53;Q9NTJ3-2;Q9NTJ3;C9JR83;C9JVD8;C9J578;C9J9E4	E9PD53;Q9NTJ3-2;Q9NTJ3	Structural maintenance of chromosomes protein;Structural maintenance of chromosomes protein 4	SMC4	11	11	11	9.3	9.3	9.3	144.45	0.00031867	15.318	28	247180000	2874200		76297	907210	308810	112320	23768	144540	0	0	83821	127650	0	643650	264220	104310	0	0	0	0	0	77611	9039900	65345000	18443000	7249200	4174000	13094000	0	0	11654000	15246000	0	64802000
836	E9PD68;Q14194;Q14194-2	E9PD68;Q14194;Q14194-2	Dihydropyrimidinase-related protein 1	CRMP1	4	1	1	8.1	1.8	1.8	62.029	1	-2	1	13999000	399970		114880	0	0	0	0	0	0	85750	0	0	0	0	0	0	0	0	0	199340	0	0	2879200	0	0	0	0	0	0	5571900	0	0	0	0
837	E9PE17;I3L0E3;Q9Y2R5	E9PE17;I3L0E3;Q9Y2R5	28S ribosomal protein S17, mitochondrial	MRPS17;hCG_1984214	3	3	3	29.5	29.5	29.5	14.374	0.00093563	3.7332	19	284610000	35576000		3386200	0	1924400	2946700	4056700	2789600	0	1370500	2525400	0	0	3492700	2437800	2043600	3015500	0	1415100	0	2365200	1806700	50359000	0	16428000	19310000	42944000	23328000	0	18037000	19443000	0	0	32105000
838	E9PE63;Q86UD5;D6RGJ7;B7Z676;Q86UD5-2	E9PE63;Q86UD5;D6RGJ7;B7Z676;Q86UD5-2	Mitochondrial sodium/hydrogen exchanger 9B2	SLC9B2	3	3	3	9.2	9.2	9.2	51.55	0.00026357	9.7635	6	55422000	3079000		0	0	0	0	0	0	0	0	0	0	0	0	0	0	0	0	0	0	3079000	0	0	0	0	0	0	0	0	0	0	0	0	0
839	E9PEK4;P07333;P07333-2	E9PEK4;P07333;P07333-2	Macrophage colony-stimulating factor 1 receptor	CSF1R	2	2	2	4.2	4.2	4.2	74.268	0.00096506	4.1849	4	14324000	493930		0	0	0	0	0	0	0	0	0	0	0	0	158180	0	0	0	0	0	191970	143780	0	0	0	0	0	0	0	0	0	0	0	0
840	E9PEM5;P50851-2;P50851;H0YAC6;H0Y9N9	E9PEM5;P50851-2;P50851;H0YAC6	Lipopolysaccharide-responsive and beige-like anchor protein	LRBA	50	50	46	20.9	20.9	19.1	286.97	0	161.4	494	5179400000	37806000		456780	579460	1549700	1318900	2255500	737250	1255100	774230	726360	2336300	770230	1206100	4708200	1168200	6356600	443680	1779000	1439300	6575500	1369400	111180000	153630000	288960000	277520000	412020000	151950000	325300000	205000000	164460000	500570000	184170000	235160000
841	E9PEN0;Q9UNL4-8;Q9UNL4-3;Q8WYH8-2;Q8WYH8;Q9UNL4-4;Q9UNL4-7;Q9UNL4-5;Q9UNL4-6;Q9UNL4-2;Q9UNL4	E9PEN0;Q9UNL4-8;Q9UNL4-3;Q8WYH8-2;Q8WYH8;Q9UNL4-4;Q9UNL4-7;Q9UNL4-5;Q9UNL4-6;Q9UNL4-2;Q9UNL4	Inhibitor of growth protein 4;Inhibitor of growth protein 5	ING5;ING4	1	1	1	9.2	9.2	9.2	16.646	1	-2	1	6934500	630410		0	0	0	0	0	0	0	0	0	0	0	0	0	630410	0	0	0	0	0	0	0	0	0	0	0	0	0	0	0	0	0	0
842	E9PKY5;E9PEQ6;Q9UNP9-2;Q9UNP9;Q9UNP9-3	E9PKY5;E9PEQ6;Q9UNP9-2;Q9UNP9;Q9UNP9-3	Peptidyl-prolyl cis-trans isomerase;Peptidyl-prolyl cis-trans isomerase E	PPIE	3	3	3	15.5	15.5	15.5	23.833	0.0012693	3.3592	4	17945000	1196300		0	0	0	0	0	0	0	0	0	187890	0	0	245070	0	0	0	0	428190	335160	0	0	0	0	0	0	0	0	0	0	0	0	0
843	E9PER6;O15530-4;O15530-3;O15530;Q6A1A2;O15530-5;O15530-2;H3BQ10	E9PER6;O15530-4;O15530-3;O15530;Q6A1A2;O15530-5;O15530-2;H3BQ10	3-phosphoinositide-dependent protein kinase 1;Putative 3-phosphoinositide-dependent protein kinase 2	PDPK1;PDPK2P	5	5	5	11.9	11.9	11.9	60.328	0.00027322	10.636	31	129250000	4308300		366390	151110	206800	176440	100600	445870	0	385530	384230	145830	229990	83310	252110	134440	87010	0	463760	38066	386940	269870	4486500	10436000	8291200	13786000	7160700	8045800	0	9725700	8126000	11339000	0	5608400
844	E9PHQ0;E9PEZ3;O60610-2;O60610-3;O60610;E7ERW8;H9KV28;E7EMV0;B4E2I7	E9PHQ0;E9PEZ3;O60610-2;O60610-3;O60610;E7ERW8;H9KV28;E7EMV0	Protein diaphanous homolog 1	DIAPH1	14	14	14	13.3	13.3	13.3	140	0	126.33	239	3077000000	44595000		1071300	3423700	4160400	1627400	2642100	3836300	2379600	2546400	776100	3465100	1670900	1961900	1835400	1505900	1360100	836630	1077400	2490400	2612300	3315300	75303000	170030000	165860000	148650000	146490000	172070000	131020000	148490000	131220000	181250000	157600000	135650000
845	E9PF10;O75694-2;O75694	E9PF10;O75694-2;O75694	Nuclear pore complex protein Nup155	NUP155	26	26	26	23.6	23.6	23.6	148.09	0	108.1	526	4531600000	71929000		3730500	3261500	10383000	2712600	1534300	3370300	1803500	1156500	1450600	1984200	1933200	4474100	2337600	1767800	2326400	1354800	980790	1302800	2107500	21958000	321070000	322710000	325520000	218070000	229320000	347420000	272480000	208100000	214630000	214510000	282070000	248700000
846	E9PF16;Q96CM8-3;Q96CM8;Q96CM8-2;Q96CM8-4;D6RF87	E9PF16;Q96CM8-3;Q96CM8;Q96CM8-2;Q96CM8-4	Acyl-CoA synthetase family member 2, mitochondrial	ACSF2	10	10	10	24.1	24.1	24.1	63.652	0	26.849	52	616450000	22016000		854620	0	274920	96926	6394800	0	3763200	0	1449100	586900	180870	0	2842600	1021400	941880	0	0	0	2190700	1418100	20057000	0	12711000	3903600	193540000	0	140120000	0	27135000	20345000	4191600	0
847	E9PF19;Q9Y4P3;Q96E41;A0A087WXC6;F8WCR3;F8WDI9	E9PF19;Q9Y4P3;Q96E41	Transducin beta-like protein 2	TBL2	11	11	11	30.4	30.4	30.4	45.935	0	94.06	135	1742000000	58068000		5337800	2031300	1944700	2609800	2138100	4670800	2087200	4825900	4292700	3450800	2035200	3097000	3339100	3687500	3090500	2173300	697120	1711200	3124600	1723600	168910000	77898000	87234000	93071000	85918000	125550000	113690000	182030000	118730000	111100000	83747000	82977000
848	E9PFK5;P78316-2;P78316	E9PFK5;P78316-2;P78316	Nucleolar protein 14	NOP14	6	6	6	9.1	9.1	9.1	88.865	0.00025413	8.9329	44	133550000	3105800		476080	270230	133030	126610	62601	70501	0	153230	0	0	62574	167300	682890	100410	211830	44867	43411	0	42495	457750	9346900	11105000	5938800	8082700	4026000	8929900	0	6680200	0	0	9892000	9829100
849	E9PFK9;Q9UJ41-2;Q9UJ41-4;Q9UJ41-3;Q9UJ41;V9GYI8	E9PFK9;Q9UJ41-2;Q9UJ41-4;Q9UJ41-3;Q9UJ41	Rab5 GDP/GTP exchange factor	RABGEF1	5	5	5	11.9	11.9	11.9	58.394	0.00062735	5.3113	21	264940000	7792400		0	295710	360080	188800	256940	0	220310	1289600	1969900	233470	0	51721	453430	332250	0	0	0	401650	1738600	0	0	16508000	8773300	6313500	8355800	0	14506000	75865000	81649000	18660000	0	3477500
850	J3QT27;E9PFP8;P57721-2;P57721-3;P57721-5;P57721-4;P57721	J3QT27;E9PFP8;P57721-2;P57721-3;P57721-5;P57721-4;P57721	Poly(rC)-binding protein 3	PCBP3	5	1	1	20.5	4	4	34.385	1	-2	1	7275000	382900		0	0	0	0	0	382900	0	0	0	0	0	0	0	0	0	0	0	0	0	0	0	0	0	0	0	9878600	0	0	0	0	0	0
851	E9PFR3;Q14738;Q14738-2;H0Y8C4;Q14738-3;H7C5Q9;H0YN84;H0YJ35;H0YJ49	E9PFR3;Q14738;Q14738-2;H0Y8C4;Q14738-3	Serine/threonine-protein phosphatase 2A 56 kDa regulatory subunit delta isoform	PPP2R5D	15	15	12	27.1	27.1	21	69.116	0	37.301	125	999390000	31231000		1888800	1426600	1080900	1546700	1096400	1102300	540530	711190	1835000	1215600	1701000	3688300	3817700	1118900	616390	648940	652220	1032400	2192700	3318200	58800000	38305000	35447000	56807000	55277000	38197000	31506000	44099000	66860000	36700000	45491000	96736000
852	E9PFZ2;P00450;H7C5R1;D6RE86;H7C5N5	E9PFZ2;P00450;H7C5R1	Ceruloplasmin	CP	15	15	14	19.9	19.9	18.7	108.82	0	133.65	168	1557500000	31150000		943250	1127200	1691200	786930	1195000	1152500	1007800	939210	3646900	603650	1748600	1250700	7521300	1392200	957790	310830	170130	706420	500280	3498200	68097000	63039000	70962000	88218000	70022000	79271000	67845000	68429000	170610000	53459000	68375000	50768000
853	E9PG19;O94868-2;O94868;B8ZZW8;C9JM66;E7ENZ2;O94868-3	E9PG19;O94868-2;O94868;B8ZZW8;C9JM66;E7ENZ2;O94868-3	F-BAR and double SH3 domains protein 2	FCHSD2	2	2	2	3.5	3.5	3.5	86.813	0.0042024	3.0217	10	26951000	528440		0	0	45463	53855	0	91253	78406	117380	0	0	51867	0	0	48085	0	0	0	0	42134	0	0	0	2639900	2476900	0	4678300	5107400	6453800	0	0	2715600	0
854	H7C4Y5;E9PG22;Q8IW35;Q8IW35-2	H7C4Y5;E9PG22;Q8IW35;Q8IW35-2	Centrosomal protein of 97 kDa	CEP97	1	1	1	7.4	7.4	7.4	19.511	0.004867	2.9534	4	6554500	728280		0	0	0	0	0	0	0	0	0	0	0	279800	448480	0	0	0	0	0	0	0	0	0	0	0	0	0	0	0	0	0	0	2192600
855	E9PG40;P05067-7;P05067-11;P05067-8;P05067-9;P05067;H7C0V9;P05067-10;P05067-3;P05067-4;P05067-5;P05067-6;P05067-2	E9PG40;P05067-7;P05067-11;P05067-8;P05067-9;P05067;H7C0V9;P05067-10;P05067-3;P05067-4;P05067-5;P05067-6	Amyloid beta A4 protein;N-APP;Soluble APP-alpha;Soluble APP-beta;C99;Beta-amyloid protein 42;Beta-amyloid protein 40;C83;P3(42);P3(40);C80;Gamma-secretase C-terminal fragment 59;Gamma-secretase C-terminal fragment 57;Gamma-secretase C-terminal fragment 50;C31	APP	8	8	8	13.6	13.6	13.6	80.832	0	42.251	66	270390000	7115600		311970	982360	927280	78472	528280	57995	284100	107250	0	299940	411150	1247100	0	0	0	0	0	251710	0	1628000	14404000	24885000	39789000	5529100	24433000	4943300	15426000	7508400	0	14918000	19267000	26881000
856	Q5TG12;E9PGC5;Q15262;Q15262-2;Q15262-3;Q15262-4;H0YDP9	Q5TG12;E9PGC5;Q15262;Q15262-2;Q15262-3;Q15262-4;H0YDP9	Protein-tyrosine-phosphatase;Receptor-type tyrosine-protein phosphatase kappa	PTPRK	2	2	2	2.3	2.3	2.3	164.2	0.00079539	4.5936	6	31585000	426820		35247	168610	0	0	0	24365	0	0	0	0	0	0	0	0	0	0	0	0	0	198590	7507000	5468400	0	0	0	6784600	0	0	0	0	0	0
857	E9PGC8;P78559;P78559-2	E9PGC8;P78559;P78559-2	Microtubule-associated protein 1A;MAP1A heavy chain;MAP1 light chain LC2	MAP1A	11	10	10	4	3.7	3.7	331.25	0	17.335	44	244320000	1757700		13277	71986	42970	41306	54192	58850	125450	26330	14692	26152	175800	19788	203620	30682	15425	308210	99515	184760	238870	5845	6987900	10460000	12284000	11375000	14631000	10159000	19892000	7599500	8775900	8814800	21565000	8623300
858	E9PGF5;E9PF55;Q9HBL0;A0A087WWW7;Q59G71	E9PGF5;E9PF55;Q9HBL0;A0A087WWW7;Q59G71	Tensin-1	TNS1	34	34	24	28.6	28.6	20.7	183.22	0	133.62	369	2929200000	33287000		531620	1322300	2564500	1591800	2793200	653330	1892000	800530	1465600	2460100	2054400	590330	1926700	1207400	392710	2295800	2242300	3604700	1621800	1275800	56098000	148010000	193620000	172840000	232070000	113740000	228380000	138850000	142900000	230190000	170760000	59124000
859	E9PGN7;P05155-2;P05155;P05155-3;H9KV48;H0YCA1;CON__P50448	E9PGN7;P05155-2;P05155;P05155-3;H9KV48	Plasma protease C1 inhibitor	SERPING1	12	12	12	20.8	20.8	20.8	59.491	0	220.15	302	3848300000	137440000		6409000	16556000	7995100	5749200	3883800	4512800	5850100	5605600	11072000	5267700	11340000	4898900	18441000	5839000	4539800	4132200	1661700	3873400	3698900	6115400	209310000	340420000	250710000	196810000	128490000	147300000	220000000	195590000	328810000	180990000	294230000	127690000
860	E9PGT1;Q15631;H7C1D4;Q15631-2	E9PGT1;Q15631;H7C1D4	Translin	TSN	9	9	9	42.6	42.6	42.6	25.572	0	102.45	226	2429700000	161980000		11454000	18530000	6879600	4411800	8803200	6934400	3951400	4974700	8315000	15837000	4214200	15081000	4930200	9587900	4406800	3259700	2812200	10515000	7541900	9542900	162170000	265170000	124170000	89790000	115860000	108310000	91569000	98311000	118130000	224240000	82700000	171980000
861	E9PGT3;E9PRI4;Q15418;Q15418-2;Q15418-3;Q5SVM6;E9PAN7;B7Z3B5;E9PMM7;Q5SVM7;D6RHW7;D6R910;V9GXZ1;E7ERL6;E7EWQ5;Q96GX5-2;Q96GX5-3;Q96GX5;Q6P0Q8-2;Q6P0Q8;O15021-2;O15021-3;O15021-1	E9PGT3;E9PRI4;Q15418;Q15418-2;Q15418-3	Ribosomal protein S6 kinase;Ribosomal protein S6 kinase alpha-1	RPS6KA1	14	14	9	23.3	23.3	16.4	81.471	0	27.881	89	621300000	13219000		87104	735870	147800	1453900	452780	2086300	364070	59109	538280	951750	481430	2181500	900580	691600	40552	370620	491160	250470	641480	292710	7133500	32266000	14925000	60923000	24880000	68244000	30982000	5597000	24321000	48123000	26322000	95266000
862	E9PGT6;Q99627-2;Q99627;H7C3S9	E9PGT6;Q99627-2;Q99627;H7C3S9	COP9 signalosome complex subunit 8	COPS8	5	5	5	42.2	42.2	42.2	19.344	0	17.464	63	552170000	69021000		4182200	637870	2633900	4209500	6960000	3562200	6935800	994300	1976900	1303900	1227700	3753700	2356000	9052300	0	1735100	1485000	6019500	5870400	4125100	23375000	9997500	16062000	25889000	62409000	22334000	100980000	20123000	17320000	20986000	4638000	20606000
863	E9PH18;O75190;C9JB42;C9JDR7;C9JDX6;F8WCZ4;C9J2P2;C9J2C4;O75190-2;O75190-3;C9JN01;Q8WWF6;O75190-4	E9PH18;O75190;C9JB42;C9JDR7;C9JDX6;F8WCZ4;C9J2P2;C9J2C4;O75190-2;O75190-3	DnaJ homolog subfamily B member 6	DNAJB6	3	3	3	18.5	18.5	18.5	23.84	0	46.954	46	442030000	40185000		638670	0	4285000	639730	3341200	6345000	275970	0	3714200	577370	2876200	1602600	578030	2823400	365700	315210	1061500	2168200	5166800	3410100	28065000	0	48712000	21737000	36374000	58945000	15670000	0	55104000	7173400	29645000	23694000
864	E9PH64;Q9Y6M9;E7EWZ0;E9PF49	E9PH64;Q9Y6M9;E7EWZ0;E9PF49	NADH dehydrogenase [ubiquinone] 1 beta subcomplex subunit 9	NDUFB9	6	6	6	47.6	47.6	47.6	20.383	0	184.2	163	1290200000	143360000		7318800	6715800	9734400	9465900	9465600	7345900	7406300	7922400	8213000	6059200	9188200	5682800	7208600	10724000	7796100	3109600	4207400	4125900	6307500	5358500	83098000	66601000	94507000	117110000	113210000	83971000	97390000	100080000	103890000	76948000	68817000	51408000
865	H0Y8E4;E9PH70;Q9ULH0-3;Q9ULH0-2;Q9ULH0-4;Q9ULH0	H0Y8E4;E9PH70;Q9ULH0-3;Q9ULH0-2;Q9ULH0-4;Q9ULH0	Kinase D-interacting substrate of 220 kDa	KIDINS220	5	5	5	4.8	4.8	4.8	118.38	0.0009273	3.6026	10	69381000	1156400		0	35269	0	0	0	76964	0	48079	0	0	0	89890	35388	0	0	0	0	0	870770	0	0	2671100	0	0	0	3747800	0	2937400	0	0	0	0
866	E9PHA2;Q15003;C9J470;Q15003-2;H7C415;C9JZP1	E9PHA2;Q15003;C9J470;Q15003-2	Condensin complex subunit 2	NCAPH	3	3	3	4.8	4.8	4.8	81.572	0.00078018	4.3177	12	53574000	1409800		0	634650	0	0	0	68696	0	47968	0	225570	0	354810	0	0	0	0	0	0	0	78154	0	20233000	0	0	0	6637400	0	4776600	0	9354100	0	11872000
867	E9PHG5;Q6UW02;Q6UW02-2;Q8WZ13;F8WBE2;C9J8K7	E9PHG5;Q6UW02;Q6UW02-2;Q8WZ13	Cytochrome P450 20A1	CYP20A1	7	7	7	16.8	16.8	16.8	53.448	0.00031908	15.35	60	407510000	15093000		1149700	910270	576670	614900	730280	0	1120600	2518500	964950	1552200	1125200	115640	187400	927020	625180	0	0	571480	1317100	86068	26105000	14202000	22183000	24871000	31267000	0	39910000	77096000	34978000	25977000	45417000	9110900
868	E9PHI4;O94901-8;O94901;O94901-9;O94901-5;H0Y742;O94901-6;H0Y6N5;H7C2K3;O94901-2;O94901-7;O94901-3;H7C3X3;H7C019;C9JK55;C9K051	E9PHI4;O94901-8;O94901;O94901-9;O94901-5;H0Y742;O94901-6;H0Y6N5;H7C2K3	SUN domain-containing protein 1	SUN1	17	17	17	26.3	26.3	26.3	91.112	0	69.582	175	1040400000	23645000		1897200	2897500	494860	789420	650620	2335100	815760	89119	323250	1001500	799640	3595000	510810	1811900	136380	555630	777990	1881700	1112400	1168700	86631000	103380000	36122000	48128000	52839000	82086000	48237000	6258900	25642000	49315000	47305000	109710000
869	E9PHK0;P05452;CON__Q2KIS7	E9PHK0;P05452;CON__Q2KIS7	Tetranectin	CLEC3B	6	6	6	45	45	45	17.794	0	40.062	51	602210000	60221000		1322200	3501800	2968100	4660800	3941200	2082100	6306700	1531000	3828400	2030800	5792400	4647600	2323200	2291600	2002900	0	349050	5710000	1365300	3566100	17460000	31042000	29305000	23786000	46466000	22005000	45775000	18072000	52363000	17598000	44966000	36415000
870	E9PHN7;P28161;E9PLF1;E9PHN6;F6XZQ7;P28161-2;E9PGV1	E9PHN7;P28161;E9PLF1;E9PHN6;F6XZQ7;P28161-2	Glutathione S-transferase Mu 2	GSTM2	7	3	3	41.4	19.3	19.3	21.362	0	18.672	27	177740000	11849000		2857700	236830	423320	305140	0	0	0	106490	195380	0	216030	0	2295700	0	0	0	1658800	1783500	475420	1294800	38561000	8188800	10426000	10550000	0	0	0	8883600	8797100	0	7650400	0
871	E9PHS0;O43813;F8WDS9	E9PHS0;O43813;F8WDS9	LanC-like protein 1	LANCL1	5	5	5	26.5	26.5	26.5	22.042	0.00028273	11.671	83	1259300000	104940000		6349700	2233800	4563400	3770800	5023000	5544900	3423200	4117600	5311300	4907900	2937300	9495900	6275200	6912900	2709600	5227600	1882700	12922000	5947100	5386000	74241000	41315000	44909000	46434000	50007000	59626000	51153000	54649000	61337000	64039000	43078000	95522000
872	E9PHW9;I6L894;Q01484-5;Q01484-2;Q01484;B7Z651;D6RHE1;E9PCH6;H0Y931	E9PHW9;I6L894;Q01484-5;Q01484-2;Q01484;B7Z651;D6RHE1;E9PCH6	Ankyrin-2	ANK2	6	1	1	3.5	0.6	0.6	189.1	0.0064135	2.6567	5	12638000	122700		0	0	0	0	31202	0	0	0	0	33314	0	0	0	20695	0	0	0	14552	0	22933	0	0	0	0	4302600	0	0	0	0	3609000	0	0
873	E9PHY0;P11117;E9PQY3;E9PP23;B7Z7D2;G5EA28;E9PKW9;E9PQW9;B7Z6U3;P11117-2	E9PHY0;P11117;E9PQY3;E9PP23;B7Z7D2	Lysosomal acid phosphatase	ACP2	9	9	9	25.6	25.6	25.6	40.99	0	27.711	141	1632600000	85928000		5512400	8444600	4999800	4325700	4417000	4799000	1663000	4568200	3202100	1790700	9694800	3384700	7170800	3090700	6745200	451020	787660	277180	9708000	895690	153830000	138510000	89757000	128490000	103930000	84052000	88800000	119470000	166990000	75929000	88635000	84111000
874	E9PHY5;O43491-4;E9PK52;O43491-3;I6L9B1;E9PII3;O43491-2;E9PQD2;E9PRG1;E9PIG0;Q6ZSX4;E9PJP4;E9PQN0;E9PMG5;E9PN54;E9PPC9	E9PHY5;O43491-4;E9PK52;O43491-3;I6L9B1;E9PII3;O43491-2	Band 4.1-like protein 2	EPB41L2	24	24	0	34.9	34.9	0	104.36	0	99.084	335	3433400000	61311000		194990	3316300	1761900	3676100	2694300	5102600	2059900	1809300	3560500	3948800	2117000	2327600	1079400	3188500	1950600	2531400	2412500	5823100	4766900	6989700	17671000	212980000	144250000	215530000	177480000	257130000	177730000	186850000	171360000	231580000	147620000	122150000
875	E9PHY8;Q8NDA8;Q8NDA8-2;Q8NDA8-7;Q8NDA8-3;Q8NDA8-6;Q8NDA8-4;Q8NDA8-5	E9PHY8;Q8NDA8;Q8NDA8-2	Maestro heat-like repeat-containing protein family member 1	MROH1	19	19	19	11.7	11.7	11.7	180.28	0	22.732	50	151350000	1576500		65050	107290	25993	76692	0	0	66298	0	119520	193540	8194.7	55336	81595	211140	18440	0	0	93510	453920	0	5511700	7491200	2874500	12009000	0	0	9951800	0	12756000	22751000	1768100	5579800
876	E9PKA7;E9PI08;Q9Y256	E9PKA7;E9PI08;Q9Y256	CAAX prenyl protease 2	RCE1	1	1	1	6.8	6.8	6.8	22.712	0.0054983	2.8182	8	31531000	4504400		0	638310	0	696720	390980	0	0	0	0	0	545060	503250	1061400	0	355310	0	0	313410	0	0	0	4754700	0	3723400	3325900	0	0	0	0	0	4646200	3225600
877	U3KQ69;E9PI62;Q9BT17;E7EVK2;Q9BT17-2	U3KQ69;E9PI62;Q9BT17;E7EVK2	Mitochondrial GTPase 1;Mitochondrial ribosome-associated GTPase 1	MTG1	3	3	3	13.7	13.7	13.7	32.612	0.00042817	5.689	3	6751400	321490		62237	0	0	259260	0	0	0	0	0	0	0	0	0	0	0	0	0	0	0	0	0	0	0	5219400	0	0	0	0	0	0	0	0
878	Q5T6K7;E9PI99;Q5T6K5;Q13952-6;Q13952-7;Q13952-2;Q13952-5;Q13952-3;Q13952;E9PJA8;E9PQR2;E9PL11;Q13952-4	Q5T6K7;E9PI99;Q5T6K5;Q13952-6;Q13952-7;Q13952-2;Q13952-5;Q13952-3;Q13952	Nuclear transcription factor Y subunit gamma	NFYC	3	3	3	24.8	24.8	24.8	14.909	0.0040287	3.0259	16	112320000	12481000		335110	2735800	0	1849100	347730	360050	79714	0	257640	439980	2260100	311730	546090	226200	248490	0	1677200	0	577450	228100	10152000	9418300	0	7975500	9223100	10404000	2002800	0	8858700	9944600	10309000	7819700
879	E9PIE4	E9PIE4		MTCH2	10	1	1	54.8	4.6	4.6	28.662	1	-2	3	14315000	1301400		0	0	0	0	0	0	0	347400	0	0	0	0	0	369240	0	0	0	0	584730	0	0	0	0	0	0	0	0	4710800	0	0	0	0
880	E9PIF2;Q13206	E9PIF2;Q13206	Probable ATP-dependent RNA helicase DDX10	DDX10	3	3	3	4.2	4.2	4.2	96.454	0.00079745	4.642	12	57329000	1146600		0	0	63783	156970	68990	231280	0	0	46275	0	132950	73647	142950	0	229730	0	0	0	0	0	0	0	7342200	4956200	5422300	8341800	0	0	4391300	0	6934000	8246500
881	E9PRL9;E9PII8;E9PPX4;H0YE91;E9PIX1;E9PR52;Q15782-5;Q15782-6;Q15782	E9PRL9;E9PII8;E9PPX4;H0YE91;E9PIX1;E9PR52;Q15782-5;Q15782-6;Q15782	Chitinase-3-like protein 2	CHI3L2	1	1	1	14.8	14.8	14.8	13.925	0.0047022	2.9714	1	8557400	1069700		0	0	0	0	1069700	0	0	0	0	0	0	0	0	0	0	0	0	0	0	0	0	0	0	0	10829000	0	0	0	0	0	0	0
882	E9PIJ7;P07332-3;P07332;E7ENM8;P07332-2;P07332-4	E9PIJ7;P07332-3;P07332;E7ENM8;P07332-2;P07332-4	Tyrosine-protein kinase Fes/Fps	FES	2	2	2	5	5	5	62.193	0.0056526	2.7845	1	14629000	430270		0	0	0	0	0	233670	0	0	0	0	0	0	0	0	0	0	0	0	0	196600	0	0	0	0	0	8731800	0	0	0	0	0	0
883	E9PN66;E9PKN9;E9PS55;E9PMW4;E9PQ46;E9PIN5;E9PIK4;U3KQ32;E9PKZ4;E9PPM1;O14683;E9PNB3;E9PMY0	E9PN66;E9PKN9;E9PS55;E9PMW4;E9PQ46;E9PIN5;E9PIK4;U3KQ32;E9PKZ4;E9PPM1;O14683;E9PNB3;E9PMY0	Tumor protein p53-inducible protein 11	TP53I11	2	2	2	40.3	40.3	40.3	6.8649	0.00043582	5.9826	26	847350000	211840000		19598000	15945000	13620000	4504500	3113300	0	14885000	12044000	10259000	10954000	14238000	0	9302500	0	17678000	17563000	11819000	10942000	11981000	13393000	89345000	51769000	57357000	24620000	20179000	0	66459000	66959000	53994000	42922000	44548000	0
884	E9PIM6;E9PNQ8;P04216;J3QRJ3	E9PIM6;E9PNQ8;P04216;J3QRJ3	Thy-1 membrane glycoprotein	THY1	3	3	3	25.5	25.5	25.5	17.041	0	202.72	340	5323900000	665490000		17211000	25261000	31309000	41960000	34058000	34310000	55201000	35456000	53070000	38215000	58979000	13392000	25188000	35384000	16842000	37424000	7164900	47120000	46514000	11433000	224850000	354370000	380880000	420810000	381320000	279640000	495170000	410400000	485960000	441880000	520140000	148090000
885	E9PIN3;Q9UBU9;Q9UBU9-2;B4E227;E9PLA7;E9PMV7	E9PIN3;Q9UBU9;Q9UBU9-2;B4E227	Nuclear RNA export factor 1	NXF1	7	7	7	14.3	14.3	14.3	68.106	0.00027278	10.605	50	2077800000	57717000		18691000	47605	343170	534650	1339700	889910	0	321100	7135200	288840	155540	1617700	14323000	912050	112900	0	8736000	636040	411800	1220100	385580000	6793600	75682000	74784000	149840000	129800000	0	39514000	52815000	39175000	38546000	186590000
886	E9PIP3;Q9Y4H4	E9PIP3;Q9Y4H4	G-protein-signaling modulator 3	GPSM3	1	1	1	14.6	14.6	14.6	17.639	0.00093897	3.7965	3	26240000	2915500		0	0	0	1018700	0	735610	0	0	0	0	1161200	0	0	0	0	0	0	0	0	0	0	0	0	7601000	0	11717000	0	0	0	0	15921000	0
887	E9PNT2;E9PIR1;Q6ZUM4-2;Q6ZUM4;Q6ZUM4-3;E9PNX6	E9PNT2;E9PIR1;Q6ZUM4-2;Q6ZUM4;Q6ZUM4-3	Rho GTPase-activating protein 27	ARHGAP27	3	3	3	5.2	5.2	5.2	75.029	0.0019745	3.2603	12	106730000	3139000		141600	690370	195020	0	0	502320	0	155990	234600	0	0	0	83481	0	0	0	0	0	136780	998880	7853400	20351000	8817700	0	0	13769000	0	8915700	12241000	0	0	0
888	E9PJ24;F8WEF5;Q9P1Y6-3;Q9P1Y6;Q9P1Y6-2	E9PJ24;F8WEF5;Q9P1Y6-3;Q9P1Y6;Q9P1Y6-2	PHD and RING finger domain-containing protein 1	PHRF1	5	5	5	4.8	4.8	4.8	178.22	0.00062422	5.2541	4	34004000	465810		0	0	0	138370	0	0	0	0	0	145380	0	0	0	97695	0	0	0	0	84364	0	0	0	0	11277000	0	0	0	0	0	0	0	0
889	E9PJ42;Q5BJD5-3;Q5BJD5-2;Q5BJD5	E9PJ42;Q5BJD5-3;Q5BJD5-2;Q5BJD5	Transmembrane protein 41B	TMEM41B	1	1	1	9.7	9.7	9.7	21.72	0.00031716	15.164	23	150260000	21465000		1266300	0	2903000	5323300	0	415730	0	3235100	1267300	1066300	0	3354300	0	0	1778100	855900	0	0	0	0	6100400	0	15373000	12866000	0	4335100	0	17738000	10731000	8846000	0	7259200
890	E9PJ55;Q9NUJ3;R4GNF5;E9PP52;E9PMB0;H0YES4	E9PJ55;Q9NUJ3	T-complex protein 11-like protein 1	TCP11L1	3	3	3	5.7	5.7	5.7	67.238	0.00043535	5.9675	19	58420000	1578900		0	434990	0	137860	0	0	0	383750	112950	0	0	149620	208140	25490	0	29323	0	32048	64761	0	0	6788700	0	3743500	0	0	0	9535700	7112700	0	0	7441600
891	E9PJ81;E9PRQ7;Q04323;Q04323-2;A0A087WTZ5;E9PS08	E9PJ81;E9PRQ7;Q04323;Q04323-2;A0A087WTZ5	UBX domain-containing protein 1	UBXN1	8	8	8	36.6	36.6	36.6	32.611	0	323.31	246	1840600000	122700000		8409400	6281100	5302900	5426400	4624300	4841100	2509000	6408300	2811300	19723000	6564300	10465000	6482500	5835000	2490100	3378000	4233200	4653200	4337400	7929700	84208000	144340000	81346000	125190000	76120000	101150000	88464000	110550000	66518000	98310000	120700000	101780000
892	E9PJC7;P27701-2;P27701;E9PP61;E9PJB7;E9PJK9;E9PJ45;E9PM43	E9PJC7;P27701-2;P27701;E9PP61;E9PJB7;E9PJK9;E9PJ45;E9PM43	Tetraspanin;CD82 antigen	CD82	2	2	2	17.2	17.2	17.2	17.332	0.0021532	3.2548	29	187370000	20819000		1845600	2002200	1872300	1338000	620320	2439800	700090	1456700	1018900	0	1174100	2869200	464860	1448100	0	0	696520	872080	0	0	13737000	15091000	16011000	9617900	10035000	15225000	10205000	14968000	10842000	0	10023000	13071000
893	E9PJF5;H0YCF7;G5E9I4;Q9HCU9;E9PPD1	E9PJF5;H0YCF7;G5E9I4;Q9HCU9;E9PPD1	Breast cancer metastasis-suppressor 1	BRMS1	2	2	2	11.1	11.1	11.1	28.306	0.0028344	3.1346	6	27774000	1735900		0	0	0	176010	0	0	0	0	152180	0	0	390910	172740	0	0	0	0	0	0	844030	0	0	0	3584200	0	0	0	0	3561900	0	0	7200700
894	E9PJK2;O75530-3;O75530;O75530-2;H0YEL4	E9PJK2;O75530-3;O75530;O75530-2	Polycomb protein EED	EED	4	4	4	14.4	14.4	14.4	40.634	0.00063871	5.6117	7	26598000	1209000		150490	0	0	0	0	0	0	0	0	368730	0	286550	0	0	0	0	0	0	143400	259830	4507000	0	0	0	0	0	0	0	0	7929200	0	5042700
895	E9PJM3;Q9UK99-3;Q9UK99-2;Q9UK99;G3V1E0;Q49AF1;E9PL46;B4E3U2	E9PJM3;Q9UK99-3;Q9UK99-2;Q9UK99;G3V1E0	F-box only protein 3	FBXO3	5	5	5	16.3	16.3	16.3	49.153	0.00028098	11.488	18	79352000	3450100		654290	350540	0	0	0	0	0	0	0	0	0	180160	682900	443420	0	0	587150	551630	0	0	13046000	15149000	0	0	0	0	0	0	0	0	0	10721000
896	E9PJN1;O75676-2;O75676	E9PJN1;O75676-2;O75676	Ribosomal protein S6 kinase;Ribosomal protein S6 kinase alpha-4	RPS6KA4	6	6	5	8.9	8.9	7.8	84.755	0	16.196	61	262200000	5578700		0	425330	206480	448630	182000	1145300	192140	302530	299870	433930	231670	155340	338460	327960	212040	0	124910	119190	196930	235960	0	22435000	13005000	22482000	14020000	34326000	14782000	15975000	14960000	17500000	14742000	19678000
897	E9PS17;E9PK59;Q96KG9-5;Q96KG9-3;Q96KG9-4;Q96KG9-6;Q96KG9-2;Q96KG9;E9PPN3;H0YCI6	E9PS17;E9PK59;Q96KG9-5;Q96KG9-3;Q96KG9-4;Q96KG9-6;Q96KG9-2;Q96KG9;E9PPN3	N-terminal kinase-like protein	SCYL1	12	12	12	17.9	17.9	17.9	85.718	0	26.408	98	726480000	17719000		367130	2026700	557690	1469700	1279100	660040	472140	517740	464410	1194600	2226700	158500	1649700	1273600	1009400	302390	167180	228330	939160	754560	27741000	68313000	31949000	67421000	43567000	31269000	40594000	45921000	45802000	58965000	71453000	16417000
898	E9PK67;E9PNI7;Q53GL7;E9PPE7;E9PJI2;E9PPV8;E9PM86;E9PSE7;E9PIA6;E9PIK9;F8W8G7;E9PQQ6;E9PPU2;E9PSG8;E9PLE8	E9PK67;E9PNI7;Q53GL7;E9PPE7	Poly [ADP-ribose] polymerase 10	PARP10	14	14	14	19.4	19.4	19.4	109.1	0	78.802	91	431430000	8628600		12231	1396200	704480	769700	269940	1306300	250460	240830	820840	984940	193750	0	124680	1130600	0	180810	117080	70491	55359	0	6002300	70705000	34874000	37454000	19748000	61398000	26650000	14346000	43574000	46951000	18535000	0
899	E9PKC0;Q6IQ23;Q6IQ23-2;H0YDE2;Q6IQ23-3;E9PL74	E9PKC0;Q6IQ23;Q6IQ23-2;H0YDE2;Q6IQ23-3	Pleckstrin homology domain-containing family A member 7	PLEKHA7	5	5	5	4.2	4.2	4.2	144.42	0.00023143	7.0867	13	36353000	432770		180780	0	0	0	0	19866	0	0	0	87413	0	24817	0	19979	0	0	0	0	0	99911	12943000	0	0	0	0	4793900	0	0	0	5005700	0	5199300
900	E9PKF3	E9PKF3		ACAT1	2	1	1	63	27.8	27.8	5.4194	0.0078307	2.5322	5	6068500	1517100		0	0	614770	0	0	0	0	0	0	0	0	0	0	0	0	0	0	0	0	902350	0	0	2698100	0	0	0	0	0	0	0	0	0
901	H7BXH2;E9PKF6;Q5H9R7-6;Q5H9R7-2;Q5H9R7;Q5H9R7-5;Q5H9R7-4;E9PQP7;Q5H9R7-3;H0YEN2;E9PK08;E9PNN8	H7BXH2;E9PKF6;Q5H9R7-6;Q5H9R7-2;Q5H9R7;Q5H9R7-5;Q5H9R7-4;E9PQP7;Q5H9R7-3;H0YEN2	Serine/threonine-protein phosphatase 6 regulatory subunit 3	PPP6R3	8	8	8	11.5	11.5	11.5	92.407	0.00028777	12.279	51	167170000	3634200		108170	315870	238960	214050	76991	89740	0	344830	0	325210	56092	360280	296510	0	77252	0	0	55853	73435	1000900	6206000	16059000	10368000	11234000	7528500	10158000	0	12347000	0	17237000	5816900	16398000
902	E9PKG1;H7C2I1;Q99873-3;Q99873-2;Q99873-4;Q99873;E9PIX6;A0A087X1W2;E9PQ98;E9PNR9;H0YDE4;Q9NR22-2;Q9NR22;E9PMW9;E9PI83	E9PKG1;H7C2I1;Q99873-3;Q99873-2;Q99873-4;Q99873;E9PIX6;A0A087X1W2;E9PQ98	Protein arginine N-methyltransferase 1	PRMT1	14	14	14	49.2	49.2	49.2	37.709	0	70.991	422	5625400000	281270000		14158000	35606000	25323000	8190000	9494200	13134000	8915600	10226000	8740400	10597000	17493000	20427000	11225000	8234500	11422000	8163700	5490400	9968500	12473000	31990000	244320000	603660000	435470000	204400000	253940000	286120000	212160000	255040000	212760000	251380000	340180000	356310000
903	E9PKL7	E9PKL7		RAB2A	12	1	1	63.5	3.9	3.9	20.779	1	-2	1	5077400	390570		0	0	0	0	0	0	0	0	0	0	0	0	0	0	0	0	0	0	0	390570	0	0	0	0	0	0	0	0	0	0	0	0
904	E9PKP7;P17480-2;P17480;E9PLT2;E9PMM2;H0YDH7	E9PKP7;P17480-2;P17480	Nucleolar transcription factor 1	UBTF	14	14	14	19.9	19.9	19.9	87.435	0	36.642	198	1285900000	26243000		1122400	1179200	841930	1758900	870900	1679500	736630	989190	892220	1525800	1622000	2348100	955020	1762500	611120	747430	902690	2111300	2303900	1282200	56610000	75445000	67462000	83714000	61445000	66055000	76294000	78465000	52959000	67886000	88178000	98800000
905	E9PKW1;Q9NS15-2;Q9NS15;H0YCX6;H0YC99	E9PKW1;Q9NS15-2;Q9NS15	Latent-transforming growth factor beta-binding protein 3	LTBP3	5	5	5	7.4	7.4	7.4	122.11	0.0002291	6.9287	12	33045000	550740		0	0	36856	0	0	0	68860	0	156260	0	0	32256	56648	38635	0	138340	0	22889	0	0	0	0	0	0	0	0	7482900	0	7814000	0	0	4930700
906	E9PL17;Q92989;Q92989-2;E9PJM4	E9PL17;Q92989;Q92989-2	Polyribonucleotide 5-hydroxyl-kinase Clp1	CLP1	3	3	3	6.2	6.2	6.2	48.939	0.00093353	3.706	8	32183000	1462900		430790	116170	142760	76997	0	0	0	0	0	0	0	478880	0	0	0	0	0	0	217260	0	5865900	4646400	5238900	3678200	0	0	0	0	0	0	0	4878400
907	E9PL24;Q5VU43-2	E9PL24;Q5VU43-2	Myomegalin	PDE4DIP	5	5	2	4.7	4.7	1.3	126.95	0.000228	6.7815	7	136140000	1944800		130000	0	0	319590	0	0	0	0	0	0	0	64263	0	0	0	0	0	1430900	0	0	10867000	0	0	14000000	0	0	0	0	0	0	0	7797700
908	E9PL57;F8VSA6;E9PS38;S4R3E9;Q15843;Q86V88-3;Q86V88-2;Q86V88	E9PL57;F8VSA6;E9PS38;S4R3E9;Q15843	NEDD8	NEDD8-MDP1;NEDD8	3	3	3	15.9	15.9	15.9	19.536	0.00024378	8.1543	37	340370000	28364000		1376700	2182700	943800	931980	2344200	525330	1628400	2044100	909820	2131400	1135400	2220500	2378400	1660000	880860	121970	2121300	0	1185300	1642200	13070000	16922000	21215000	23342000	26509000	16962000	23130000	24283000	13417000	34432000	20316000	30104000
909	E9PLD3;E9PRG8	E9PLD3;E9PRG8	Uncharacterized protein C11orf98	C11orf98	1	1	1	13.1	13.1	13.1	11.6	0.00080289	4.7046	34	494740000	98947000		4354400	4263500	4026300	6396200	3336200	12599000	3430200	3245200	3194900	3021500	5565800	4574000	6473500	4985800	8206200	2343300	4883100	1280900	4294400	8473200	28566000	33749000	27636000	32480000	22889000	38531000	24506000	22415000	18647000	29969000	34477000	23021000
910	E9PLK3;P55786;P55786-2;A6NEC2;H0YDG0;E9PP11;A6NEC2-2;H0YCQ5;E9PJY4;E9PPD4;A6NEC2-3;E9PJ74;E9PRQ5	E9PLK3;P55786;P55786-2	Puromycin-sensitive aminopeptidase	NPEPPS	29	29	29	35.6	35.6	35.6	102.99	0	323.31	738	7117300000	127100000		9884800	5639500	6213800	6755900	5590900	2895900	2077000	4175100	7489500	11042000	5691500	5686800	8180900	10373000	2392600	2533600	4313100	9580900	9469300	7108500	518580000	369140000	389690000	388950000	383640000	262530000	233230000	342060000	491360000	689010000	349610000	291300000
911	E9PPJ5;E9PLM6;P21741-2;P21741	E9PPJ5;E9PLM6;P21741-2;P21741	Midkine	MDK	1	1	1	7.6	7.6	7.6	14.374	0	73.968	9	167210000	20901000		0	0	5504800	1981300	3025100	0	0	0	0	0	5117200	0	0	0	0	0	0	5273000	0	0	0	0	46993000	16747000	27333000	0	0	0	0	0	49036000	0
912	H0YEN6;E9PS18;E9PLS9;O76062	H0YEN6;E9PS18;E9PLS9;O76062	Delta(14)-sterol reductase	TM7SF2	1	1	1	6.2	6.2	6.2	23.237	0.00030093	13.625	48	416920000	52115000		461020	2910200	2776600	2543200	3532200	1628200	2535200	2431800	2046500	776710	4846400	1003400	4288100	3250600	4278700	2847600	1933300	2996100	3298400	1730900	5698200	16685000	19489000	14989000	35143000	11634000	18284000	29739000	23797000	10553000	30512000	10170000
913	E9PLY5	E9PLY5		MACF1	37	2	2	31.1	1.7	1.7	159.92	0.00092713	3.6009	36	94377000	907480		67221	36196	34541	52296	71549	30082	41997	28488	38617	27936	34540	77224	58564	45875	31409	32030	29781	42467	58883	67780	7359600	4609100	4035400	6049700	4499600	4306000	5941400	4202800	3543000	3452400	4529700	8009200
914	E9PM75;Q9NTG7;E9PK80;E9PN58;Q9NTG7-2	E9PM75;Q9NTG7;E9PK80;E9PN58;Q9NTG7-2	NAD-dependent protein deacetylase sirtuin-3, mitochondrial	SIRT3	2	2	2	6.4	6.4	6.4	37.639	0.00080192	4.692	35	130860000	5948200		496460	56336	140910	431050	484600	204690	174450	126970	230260	225890	182790	365100	309950	1330800	213730	0	158090	411010	316650	88420	12693000	4300400	9584600	5831100	12549000	5257500	5996100	6944100	10358000	6357700	4714500	8858900
915	E9PRZ9;E9PM92;O00193	E9PRZ9;E9PM92;O00193	Small acidic protein	C11orf58;SMAP	1	1	1	17.8	17.8	17.8	10.038	0.0078425	2.5461	3	0	0		0	0	0	0	0	0	0	0	0	0	0	0	0	0	0	0	0	0	0	0	0	0	0	0	0	0	0	0	0	0	0	0
916	E9PMC9;Q7Z589-2;Q7Z589;Q7Z589-5;Q7Z589-4;Q7Z589-7;Q7Z589-6;E9PPE6;H0YDI4;H0YCS3	E9PMC9;Q7Z589-2;Q7Z589;Q7Z589-5;Q7Z589-4;Q7Z589-7;Q7Z589-6	Protein EMSY	C11orf30;EMSY	5	5	5	5.1	5.1	5.1	130.69	0.00043611	5.9882	53	749170000	11017000		1384200	576070	212470	234720	652760	551840	377130	239970	197630	1336000	393480	249140	184650	0	570440	0	809070	2058600	233580	755360	51433000	42549000	13284000	22663000	23750000	31854000	32983000	36765000	36781000	109070000	46484000	23133000
917	E9PMG1;H0YDT0;Q96D71-2;Q96D71-4;Q96D71-3;Q96D71;F2Z3L2;H0YE89;H0YCR2	E9PMG1;H0YDT0;Q96D71-2;Q96D71-4;Q96D71-3;Q96D71;F2Z3L2	RalBP1-associated Eps domain-containing protein 1	REPS1	4	4	4	5.7	5.7	5.7	80.435	0.00029248	12.809	10	201710000	4385000		202860	1313400	791370	0	33264	166710	726720	88254	66568	0	447270	235300	0	65339	71395	0	0	44373	96801	35358	12016000	38574000	26733000	0	15572000	12534000	18153000	10805000	8211800	0	17458000	15991000
918	E9PMH5;Q13490-2;Q13490;E9PI77;A0A087X2B2;Q13489;E9PNM6;E9PIW1;H0YDY3	E9PMH5;Q13490-2;Q13490;E9PI77;A0A087X2B2;Q13489	Baculoviral IAP repeat-containing protein 2;Baculoviral IAP repeat-containing protein 3	BIRC2;BIRC3	3	3	3	7	7	7	67.513	0.0072196	2.6119	5	2787000	75325		75325	0	0	0	0	0	0	0	0	0	0	0	0	0	0	0	0	0	0	0	2164100	0	0	0	0	0	0	0	0	0	0	0
919	E9PMI6;J3KN38;P54105;E9PJF4;E9PQ83	E9PMI6;J3KN38;P54105;E9PJF4	Methylosome subunit pICln	CLNS1A	3	3	3	26.9	26.9	26.9	18.259	0	25.429	15	179790000	22474000		0	972670	4773800	914780	0	0	0	0	0	11727000	0	0	0	0	0	0	0	2409500	1676700	0	0	15449000	24552000	14061000	0	0	0	0	0	125350000	0	0
920	E9PS06;H0YDK7;E9PMJ1;Q15771;E9PI18;E9PLM3;E9PJQ5;E9PRF7;E9PNB9;Q15771-2	E9PS06;H0YDK7;E9PMJ1;Q15771;E9PI18;E9PLM3;E9PJQ5;E9PRF7;E9PNB9;Q15771-2	Ras-related protein Rab-30	RAB30	2	2	2	12.2	12.2	12.2	15.907	0.0055239	2.8634	12	41325000	3443800		139750	0	436230	590300	0	0	148370	1011500	0	122080	0	0	159590	0	96377	0	0	652630	86941	0	4654900	0	5752300	5987600	0	0	6044300	8688600	0	3889200	0	0
921	E9PMQ6;Q00613-2;Q00613;E9PI02;A0A087WXG6;A0A087X1F9;H0YBT7;E5RG51;E7EWW4;E5RJV4;E5RK26;Q9ULV5-2;Q9ULV5;Q03933-2;Q03933	E9PMQ6;Q00613-2;Q00613;E9PI02	Heat shock factor protein 1	HSF1	4	4	4	10.9	10.9	10.9	53.593	0.00023958	7.7453	16	109460000	4378200		0	1645600	0	233280	225080	141730	221830	106670	0	400860	0	793060	0	0	0	0	218630	188980	0	202560	0	10195000	0	10018000	10332000	7531000	11649000	5841500	0	15093000	0	20874000
922	E9PMS6;E9PMT2;Q8WWI1-5;H0Y424;E9PLU6;E9PK58;E9PJ10;E9PRE3;E9PRJ0;H0YDG6;H0YDQ3	E9PMS6;E9PMT2;Q8WWI1-5;H0Y424	LIM domain only protein 7	LMO7	18	18	1	17.9	17.9	0.7	145.42	0	39.447	131	976170000	11351000		0	1920600	768580	697050	696560	0	708380	111650	327100	425490	738640	586120	904690	426220	118740	1004000	301490	829480	64680	721350	0	151250000	58549000	50555000	54002000	0	82158000	15068000	51519000	45375000	61357000	39100000
923	E9PMT5;P04234	E9PMT5;P04234	T-cell surface glycoprotein CD3 delta chain	CD3D	1	1	1	12.2	12.2	12.2	10.53	0.0048704	2.9565	8	59610000	19870000		0	0	2857600	6510600	0	4398800	2470700	3632200	0	0	0	0	0	0	0	0	0	0	0	0	0	0	9506000	24759000	0	14528000	6645900	10706000	0	0	0	0
924	E9PMV2	E9PMV2		HLA-DQA1	4	4	2	22.4	22.4	8.9	23.673	0	18.209	119	1057100000	117460000		0	3316600	19491000	15274000	0	8772800	0	13121000	15481000	14923000	0	586110	3163500	1712100	7074000	2613700	3383200	2573200	525190	5445500	0	36382000	132390000	176810000	0	86597000	0	143650000	94644000	150850000	0	20603000
925	E9PN70;Q9Y296;E9PKS9;E9PQE8;Q9Y296-2;G3V1A0;G5EA23;J3KP27	E9PN70;Q9Y296;E9PKS9;E9PQE8;Q9Y296-2;G3V1A0;G5EA23;J3KP27	Trafficking protein particle complex subunit 4	TRAPPC4	6	6	6	27.2	27.2	27.2	28.818	0.00026667	9.9874	37	186040000	11627000		243710	488880	832920	509290	627320	1843700	477610	421910	632790	0	616440	0	1354300	553290	144970	0	667650	439480	1455400	317710	15033000	12044000	11759000	13823000	11747000	18385000	8885800	8651500	15390000	0	9833100	0
926	E9PN81;Q8TDP1-2;Q8TDP1;E9PKP0;H0YE52;H0YCP5;H0YEF3	E9PN81;Q8TDP1-2;Q8TDP1;E9PKP0;H0YE52;H0YCP5;H0YEF3	Ribonuclease H2 subunit C	RNASEH2C	2	2	2	11.3	11.3	11.3	26.302	0.007539	2.5946	2	13530000	1127500		0	0	0	331810	0	0	0	0	0	0	0	0	159100	0	0	0	0	636580	0	0	0	0	0	4708200	0	0	0	0	0	0	0	0
927	E9PNK6;E9PPQ1;J3KNE7;Q16890-4;Q16890-3;Q16890-2;Q16890-5;Q16890;E9PNQ9	E9PNK6;E9PPQ1;J3KNE7;Q16890-4;Q16890-3;Q16890-2;Q16890-5;Q16890;E9PNQ9	Tumor protein D53	TPD52L1	3	3	3	22.9	22.9	22.9	18.661	0	21.449	31	356280000	32390000		3310700	4161900	1715800	0	0	3467400	70552	1699600	0	0	0	691200	1436300	4433100	2021200	0	0	486680	0	8895200	38427000	39920000	28953000	0	0	43601000	5315400	24188000	0	0	0	26515000
928	E9PNL8;Q13574-6;Q13574-2;Q13574-4;Q13574-7;Q13574-5;Q13574-3;Q13574;E9PFX6;A0A087WV00;E7EM72;E7EWQ4;O75912	E9PNL8;Q13574-6;Q13574-2;Q13574-4;Q13574-7;Q13574-5;Q13574-3;Q13574;E9PFX6;A0A087WV00;E7EM72;E7EWQ4;O75912	Diacylglycerol kinase;Diacylglycerol kinase zeta;Diacylglycerol kinase iota	DGKZ;DGKI	2	2	2	3	3	3	78.927	0.0096801	2.3902	2	29430000	700730		0	0	0	0	0	0	0	0	53457	0	0	0	131690	0	0	0	0	0	0	515580	0	0	0	0	0	0	0	0	0	0	0	0
929	E9PNM1;P37268;P37268-4;P37268-3;P37268-2;P37268-5;E9PJG4;E9PS69	E9PNM1;P37268;P37268-4;P37268-3;P37268-2;P37268-5	Squalene synthase	FDFT1	8	8	8	23.9	23.9	23.9	47.285	0	20.293	72	279250000	12141000		1425600	571410	0	212460	2085500	0	1407200	3004500	0	1573400	188850	295130	215370	0	745810	290290	0	0	125850	0	32976000	18975000	0	8714800	49334000	0	48670000	70826000	0	37022000	3871200	11915000
930	E9PNR2;Q13671-2;Q13671	E9PNR2;Q13671-2;Q13671	Ras and Rab interactor 1	RIN1	2	2	2	3.4	3.4	3.4	66.545	0.00093284	3.6894	5	16641000	573830		0	321210	0	0	0	100320	0	0	0	0	0	0	0	0	0	0	0	0	0	152290	0	6571100	0	0	0	4336000	0	0	0	0	0	0
931	E9PNW4;E9PR17;P13987;H0YET2	E9PNW4;E9PR17;P13987;H0YET2	CD59 glycoprotein	CD59	4	4	4	29.6	29.6	29.6	11.985	0.0002849	11.961	47	821420000	164280000		24802000	0	13634000	4281400	12549000	2751800	4750500	20335000	1537100	2181700	1564200	31947000	1122500	10441000	0	5172600	5203100	21331000	679050	0	119990000	0	60959000	19711000	58659000	23991000	22311000	83321000	10350000	13117000	25155000	146260000
932	E9PQ47;E9PNY1;O95159;E9PMQ3;E9PQA5;E9PJX1;E9PJ47;H0YCU8	E9PQ47;E9PNY1;O95159;E9PMQ3;E9PQA5;E9PJX1;E9PJ47	Zinc finger protein-like 1	ZFPL1	4	4	4	21.8	21.8	21.8	20.607	0.00094661	3.9375	21	118810000	16972000		980510	0	206560	1657600	0	0	1226700	1084800	0	1201200	2446900	2684600	1498100	1701400	0	0	0	0	1748300	535670	11234000	0	0	13182000	0	0	15899000	15607000	0	11764000	21744000	17602000
933	E9PP16;Q8ND30-3;Q8ND30-2;Q8ND30;H0YET1;E9PIK8;E9PI79;H0YDJ2	E9PP16;Q8ND30-3;Q8ND30-2;Q8ND30	Liprin-beta-2	PPFIBP2	10	8	8	17.7	14.5	14.5	81.379	0	16.65	42	172070000	3374000		851650	0	0	444270	430350	173120	315230	22911	73800	209790	54434	125830	145540	55275	50121	117680	0	100000	77484	126500	49753000	0	0	23611000	17577000	10895000	20226000	4276100	7149900	13447000	4689900	7909100
934	E9PPW7;O00217;E9PN51;F8W9K7;E9PKH6;H0YDT4	E9PPW7;O00217;E9PN51;F8W9K7;E9PKH6	NADH dehydrogenase [ubiquinone] iron-sulfur protein 8, mitochondrial	NDUFS8	5	5	5	31.5	31.5	31.5	20.656	0	26.025	153	959710000	73824000		7647600	3341100	4169900	6823400	3673500	5562200	3227400	3302100	4251000	3769100	3724800	2938800	3625100	2003900	3824900	1081100	1118800	1998400	3849700	3891300	86890000	43470000	52234000	83695000	49850000	82461000	47910000	56745000	63576000	54815000	54320000	33908000
935	E9PPY3;O43159	E9PPY3;O43159	Ribosomal RNA-processing protein 8	RRP8	3	3	3	15	15	15	34.2	0.00027601	10.973	9	42184000	2343500		0	0	327040	0	175410	410210	166070	0	0	0	0	0	587930	268320	0	0	0	0	0	408580	0	0	0	0	4148000	0	4491700	0	0	0	0	0
936	E9PQA6;Q96EY5-2;Q96EY5-3;Q96EY5;E9PLL0;E9PPW1;E9PJW8	E9PQA6;Q96EY5-2;Q96EY5-3;Q96EY5;E9PLL0;E9PPW1;E9PJW8	Multivesicular body subunit 12A	MVB12A	2	2	2	12.1	12.1	12.1	28.703	0.0002337	7.2609	29	211160000	16243000		1546900	1154700	984970	1053200	467890	423240	700490	584960	655490	730460	1696900	702820	1554600	825840	0	0	827860	702970	990610	639130	25738000	18312000	15254000	17579000	9622300	7046700	12277000	8637400	9783500	13525000	20047000	14356000
937	E9PQP6;P49354;B3KVN2;P49354-2;H0YCW1;E9PPM9	E9PQP6;P49354;B3KVN2;P49354-2;H0YCW1	Protein farnesyltransferase/geranylgeranyltransferase type-1 subunit alpha	FNTA	6	6	6	23.3	23.3	23.3	30.079	0.00026316	9.7161	82	274210000	17138000		274650	2344700	1335400	582290	1968900	517320	810080	357170	1943400	1527800	521300	661840	1249300	857160	189300	317020	149880	444970	651360	434200	9732000	27818000	23241000	13754000	31549000	14265000	12365000	13599000	33861000	27606000	14742000	14393000
938	E9PQY2;Q9NQP4	E9PQY2;Q9NQP4	Prefoldin subunit 4	PFDN4	2	2	2	19.9	19.9	19.9	15.598	0.00063857	5.6109	23	109500000	13687000		937290	797530	742580	2222000	529490	932780	0	0	0	1816200	0	1449400	0	1366800	937100	0	0	758850	390460	806460	8781900	10678000	8172700	10799000	6168100	6407900	0	0	0	11099000	0	7422600
939	E9PR30;P62861	E9PR30;P62861	40S ribosomal protein S30	FAU	2	2	2	11.2	11.2	11.2	10.905	0.00023359	7.2566	207	6612700000	1102100000		88608000	76790000	60011000	51134000	41691000	74482000	57631000	61122000	49905000	40634000	76768000	52355000	45356000	48625000	53311000	34011000	26110000	36667000	49622000	77275000	407320000	364600000	302950000	276660000	215060000	533370000	345880000	511030000	336230000	274780000	490250000	291900000
940	H0YDK8;E9PR38;H0YEH2;Q5T1Z4;Q5T1Z8;Q14671-4;Q14671-2;Q14671;Q14671-3;H0YDC5;H0YC97	H0YDK8;E9PR38;H0YEH2;Q5T1Z4;Q5T1Z8;Q14671-4;Q14671-2;Q14671;Q14671-3	Pumilio homolog 1	PUM1	6	6	5	7.3	7.3	6.7	95.696	0.00027042	10.384	62	313210000	11186000		1063400	2052400	493760	31053	443580	847080	250400	88435	189330	144220	148510	351400	580350	365390	451920	235600	0	426760	469770	2552600	32979000	45608000	15060000	2454700	14284000	22120000	12293000	5921500	10595000	10038000	8310700	16568000
941	E9PR44;P02511;E9PJL7;E9PRA8;A0A024R3B9;E9PNH7;E9PRS4;E9PS12;H0YCW8	E9PR44;P02511;E9PJL7;E9PRA8;A0A024R3B9;E9PNH7	Alpha-crystallin B chain	CRYAB	11	11	11	62.6	62.6	62.6	20.03	0	218.93	176	3255900000	250450000		52267000	9469700	22357000	7615000	6315100	253300	0	0	0	13238000	171610	115660000	1155800	194090	243020	1548800	4783100	1474300	0	13704000	641490000	129670000	123890000	23971000	96456000	4931400	0	0	0	183930000	2578300	1409500000
942	E9PRF4;Q15047-3;Q15047;E9PQM8	E9PRF4;Q15047-3;Q15047	Histone-lysine N-methyltransferase SETDB1	SETDB1	3	3	3	3.1	3.1	3.1	139.39	0.0048696	2.9561	24	109020000	1493400		0	142980	95274	0	0	132300	52398	33061	64554	0	81529	521640	0	95071	0	53488	0	0	53412	167670	0	12535000	11989000	0	0	14980000	8319900	5763500	10100000	0	9992100	13636000
943	E9PRM7;Q96BI1	E9PRM7;Q96BI1	Solute carrier family 22 member 18	SLC22A18	3	3	3	9.5	9.5	9.5	34.952	0.00097012	4.2621	9	71802000	6527400		0	0	0	949360	207550	593220	0	706060	1345300	188600	182170	0	0	0	0	0	1782900	0	572260	0	0	0	0	8930900	6099200	21949000	0	4165200	12004000	7378400	5307500	0
944	E9PRU1;O95967;H0YET5;H0YEU0;E9PKA3;H0YCR9;E9PI47;E9PRQ8	E9PRU1;O95967;H0YET5	EGF-containing fibulin-like extracellular matrix protein 2	EFEMP2	5	5	5	11.7	11.7	11.7	48.191	0.00021964	6.1073	7	41796000	1741500		0	0	0	0	0	0	0	0	0	0	0	0	0	0	0	1472800	0	268690	0	0	0	0	0	0	0	0	0	0	0	0	0	0
945	E9PRW4;O94956-2;O94956-4;O94956-3;O94956	E9PRW4;O94956-2;O94956-4;O94956-3;O94956	Solute carrier organic anion transporter family member 2B1	SLCO2B1	1	1	1	2.7	2.7	2.7	64.217	0.00078864	4.4772	3	8568800	571250		0	0	0	0	0	0	0	358880	0	0	0	0	0	212370	0	0	0	0	0	0	0	0	0	0	0	0	0	6636100	0	0	0	0
946	E9PRY8;P29692-2;A0A087X1X7;H0YCK7;E9PKH7;E9PNC8;E9PPY1;E9PJV8;E9PN56;E9PN71;E9PRL0;E9PQR8	E9PRY8;P29692-2;A0A087X1X7	Elongation factor 1-delta	EEF1D	12	1	1	22.1	2.4	2.4	76.569	1	-2	1	3793300	92520		0	92520	0	0	0	0	0	0	0	0	0	0	0	0	0	0	0	0	0	0	0	4119700	0	0	0	0	0	0	0	0	0	0
947	H0YFP2;E9PS41;Q6RFH5-2;Q6RFH5	H0YFP2;E9PS41;Q6RFH5-2;Q6RFH5	WD repeat-containing protein 74	WDR74	1	1	1	36.8	36.8	36.8	4.0897	0.0028274	3.1046	12	469990000	235000000		0	0	22875000	40790000	14693000	23341000	0	37990000	0	17124000	0	13910000	0	24780000	0	0	0	0	0	39493000	0	0	50154000	78730000	31353000	51246000	0	95738000	0	42095000	0	22355000
948	E9PS44;Q01628;H7BYV1;E9PQN9;P13164;Q01629	E9PS44;Q01628;H7BYV1;E9PQN9;P13164;Q01629	Interferon-induced transmembrane protein 3;Interferon-induced transmembrane protein 1;Interferon-induced transmembrane protein 2	IFITM3;IFITM2;IFITM1	2	2	2	36.6	36.6	36.6	12.255	0	141.16	153	2504600000	834860000		7473700	55065000	43943000	9814700	12458000	31464000	9030200	7592800	11655000	189720000	41974000	31197000	10984000	291060000	7533900	18883000	4615000	26595000	14361000	9443500	25072000	138740000	103050000	51210000	44739000	78349000	45842000	34094000	35738000	403070000	91055000	69788000
949	E9PS74;Q8NBI5;Q8NBI5-2;H0YD64	E9PS74;Q8NBI5;Q8NBI5-2;H0YD64	Solute carrier family 43 member 3	SLC43A3	2	2	2	4.8	4.8	4.8	36.797	0.0099592	2.368	8	35684000	2973600		0	585050	0	0	0	285680	0	0	0	0	0	2102900	0	0	0	0	0	0	0	0	0	9762600	0	0	0	10059000	0	0	0	0	0	9754000
950	E9PSI1;E9PQI5;E9PQ80;E9PL78;E9PJM1;E9PMQ9;O15321-2;O15321;E9PQY7;E9PS99;E9PJC4;G3V1B9;E9PNW2;H0YI89	E9PSI1;E9PQI5;E9PQ80;E9PL78;E9PJM1;E9PMQ9;O15321-2;O15321	Transmembrane 9 superfamily member 1	CHMP4A;TM9SF1	10	10	5	12.5	12.5	5.9	92.386	0	84.505	127	702500000	19514000		678300	560790	789620	1915600	1925000	266780	494930	1637500	688350	880620	1532300	1254100	2169800	763940	989690	417250	264440	664480	1207000	413290	36799000	23197000	44127000	47752000	52979000	13161000	32983000	60876000	31802000	36968000	48232000	41755000
951	F1DAL9;P24468-3;P24468-2;P24468;P10589	F1DAL9;P24468-3;P24468-2;P24468;P10589	COUP transcription factor 2;COUP transcription factor 1	NR2F1;NR2F2	4	4	3	9.8	9.8	7.8	43.898	0.00043706	6.0147	8	51067000	2687700		0	400030	0	0	105630	450640	0	220280	0	413580	0	676750	420800	0	0	0	0	0	0	0	0	0	0	0	0	0	0	0	0	8870200	0	12180000
952	F1T0J2;Q14789;Q14789-2;E7EU81;H0Y867	F1T0J2;Q14789;Q14789-2;E7EU81	Golgin subfamily B member 1	GOLGB1	42	42	42	15.1	15.1	15.1	367.42	0	96.878	349	2123300000	9395200		783980	301950	516020	683330	515610	301720	416480	408170	559870	323430	471700	578280	441720	386330	733060	84094	190560	467750	567120	664080	153500000	95470000	125110000	140240000	101830000	87652000	148580000	109880000	121510000	85480000	146700000	79350000
953	F2Z2B6;F2Z3N8;Q92613	F2Z2B6;F2Z3N8;Q92613	Protein Jade-3	JADE3	2	2	2	21.9	21.9	21.9	13.152	0.00081054	4.8543	13	21160000	3022800		230610	994830	0	0	0	336050	0	0	0	0	0	397170	1064200	0	0	0	0	0	0	0	4016000	5714200	0	0	0	3362100	0	0	0	0	0	3210000
954	F2Z2E2;Q86VI3	F2Z2E2;Q86VI3	Ras GTPase-activating-like protein IQGAP3	IQGAP3	7	5	5	4.7	3.6	3.6	179.48	0.00080209	4.6968	8	26021000	265520		31445	146870	0	0	0	0	0	0	0	0	0	38673	48528	0	0	0	0	0	0	0	2392900	15438000	0	0	0	0	0	0	0	0	0	2762900
955	F2Z2I2;Q5W015;Q5VX20;Q16875-3;Q16875-2;Q16875;Q16875-4	F2Z2I2;Q5W015;Q5VX20;Q16875-3;Q16875-2;Q16875;Q16875-4	6-phosphofructo-2-kinase/fructose-2,6-bisphosphatase 3;6-phosphofructo-2-kinase;Fructose-2,6-bisphosphatase	PFKFB3	6	3	3	13.8	7.9	7.9	52.584	0.00043393	5.8979	12	38784000	1077300		277230	0	0	0	0	164350	0	0	0	0	0	354130	0	0	0	0	0	0	128200	153420	7084500	0	0	0	0	5663700	0	0	0	0	0	5944000
956	F2Z2U4;Q9Y4A5-2;Q9Y4A5;H0Y4W2;C9K0N1	F2Z2U4;Q9Y4A5-2;Q9Y4A5;H0Y4W2	Transformation/transcription domain-associated protein	TRRAP	21	21	20	6.3	6.3	6.1	436.13	0	30.345	139	6838800000	28377000		2026800	2388200	1511900	1710300	997960	1625100	1456600	1333600	1680400	739840	1879900	1655400	1647000	1391000	1165800	973120	711370	856770	1065100	1560900	507480000	505970000	331350000	310950000	281020000	519560000	384450000	403020000	477780000	203980000	422700000	406240000
957	F2Z2W7;Q8IZ69-2;Q8IZ69;H7C100	F2Z2W7;Q8IZ69-2;Q8IZ69	tRNA (uracil-5-)-methyltransferase homolog A	TRMT2A	4	4	4	7.8	7.8	7.8	70.834	0.00094841	3.9544	11	47804000	1292000		133830	44277	0	0	0	32961	0	0	0	0	0	649860	71538	0	0	0	0	0	99026	260500	5190300	3069800	0	0	0	2363500	0	0	0	0	0	17929000
958	F2Z2X4;Q9C0E2	F2Z2X4;Q9C0E2	Exportin-4	XPO4	9	9	9	9.4	9.4	9.4	130.15	0	15.934	43	211550000	3525900		606660	0	42522	91516	211170	337360	63688	117460	44735	60561	91081	844060	228300	192110	69547	0	11369	108710	165930	239080	27936000	0	6558100	8312700	7873000	18363000	6733600	9530000	8039000	6635100	9106700	26215000
959	F2Z2Y6;O95777;C9JNV3;C9JIZ0	F2Z2Y6;O95777;C9JNV3	U6 snRNA-associated Sm-like protein LSm8	LSM8	3	3	3	53.7	53.7	53.7	7.3713	0.00023137	7.0851	39	111010000	22202000		3125500	608300	1324500	2507800	650520	1945000	490260	546660	1528100	745450	965610	921290	1423300	584310	0	0	0	2626800	1108400	1100000	3742500	3576000	8505000	6942600	4332900	8520200	4415000	3192500	7776900	5557500	5544300	5630500
960	F2Z3D5;Q15306-2;Q15306	F2Z3D5;Q15306-2;Q15306	Interferon regulatory factor 4	IRF4	1	1	1	4.6	4.6	4.6	46.817	0	20.964	2	6974300	332110		0	0	0	0	0	0	0	111820	220290	0	0	0	0	0	0	0	0	0	0	0	0	0	0	0	0	0	0	3279100	3937400	0	0	0
961	Q9UER7-3;F5ANJ6;Q9UER7-2;Q9UER7	Q9UER7-3;F5ANJ6;Q9UER7-2;Q9UER7	Death domain-associated protein 6	DAXX	2	2	2	4.8	4.8	4.8	73.588	0.0078464	2.5509	2	107810000	4492000		0	0	0	0	4310300	0	0	0	0	0	0	91133	63596	0	0	0	0	0	0	26919	0	0	0	0	0	0	0	0	0	0	0	0
962	F5GWA4;F5H497;Q9H3F6-2;Q9H3F6	F5GWA4;F5H497;Q9H3F6-2;Q9H3F6	BTB/POZ domain-containing adapter for CUL3-mediated RhoA degradation protein 3	KCTD10	2	2	2	9.4	9.4	9.4	32.389	0.00096787	4.2358	10	14967000	787740		113770	0	0	0	0	0	0	81156	0	0	0	0	190180	0	66039	0	174080	0	0	162520	0	0	0	0	0	0	0	2636300	0	0	0	0
963	F5GWE5;Q00169;I3L4H1;I3L4C0;I3L459;I3L2X8;I3L471;I3L4U7;I3L3W1;I3NI10	F5GWE5;Q00169;I3L4H1;I3L4C0;I3L459	Phosphatidylinositol transfer protein alpha isoform	PITPNA	10	10	8	39.3	39.3	33	31.802	0	18.784	137	1469500000	56518000		3645800	6436500	4570000	2860100	1285900	4182300	646560	4768300	2981500	938810	1030000	4505500	826460	2359100	310970	0	0	4652500	6597200	3920200	100890000	132690000	117420000	68724000	80344000	114270000	26580000	95273000	94216000	80977000	62567000	98344000
964	F5GWH5;P61165	F5GWH5;P61165	Transmembrane protein 258	TMEM258	1	1	1	16.3	16.3	16.3	5.7065	1	-2	25	101280000	101280000		3604500	0	17683000	3445300	6938700	7293300	4815100	14041000	8274100	4617200	2495600	4927200	0	3158500	12868000	3078200	0	0	4041500	0	3611200	0	14911000	3647000	7851400	9553000	6233300	18955000	9528300	5221400	2994800	4676100
965	F5GWI9;F5GXZ7;F5GZ97;Q9Y3C0;H0YGN0	F5GWI9;F5GXZ7;F5GZ97;Q9Y3C0;H0YGN0	WASH complex subunit CCDC53	CCDC53	2	2	2	15.4	15.4	15.4	18.534	0.00096768	4.2348	11	61018000	7627300		0	323020	0	1189200	774500	0	303840	0	1151500	252140	0	703270	1101800	0	0	0	397030	1014900	0	416150	0	3521900	0	14285000	7918400	0	3347500	0	6560000	3583800	0	6597900
966	F5GWN5;O00750	F5GWN5;O00750	Phosphatidylinositol 4-phosphate 3-kinase C2 domain-containing subunit beta	PIK3C2B	3	3	3	1.9	1.9	1.9	181.68	0.005503	2.8225	3	43246000	450480		68573	0	0	0	0	0	0	0	0	0	0	275780	106120	0	0	0	0	0	0	0	7983100	0	0	0	0	0	0	0	0	0	0	0
967	F5GWT4;Q9H4A3-2;Q9H4A3;Q9H4A3-5;Q9H4A3-6;Q9H4A3-7;Q9H4A3-4;F6UYG0;H0YH68;K7ENT7;Q96J92-3;Q96J92;Q96J92-2	F5GWT4;Q9H4A3-2;Q9H4A3;Q9H4A3-5;Q9H4A3-6;Q9H4A3-7;Q9H4A3-4	Serine/threonine-protein kinase WNK1	WNK1	18	18	15	10.1	10.1	8.8	225.5	0	47.281	210	1714200000	27649000		557820	725920	983010	4034000	280860	878610	674280	785040	586650	768000	730860	4448300	2200600	658910	363060	472620	237160	534800	425060	7303300	42953000	61962000	72154000	166260000	37299000	73580000	66408000	66285000	52670000	61477000	63512000	176360000
968	F5GWX5;Q14839;Q14839-2;Q8TDI0;K7EMY3;F2Z2R5;F5H6N4;K7EPV1;K7ESA5	F5GWX5;Q14839;Q14839-2	Chromodomain-helicase-DNA-binding protein 4	CHD4	34	34	23	21.5	21.5	15.9	217.1	0	283.92	471	4422600000	43358000		3070000	4556800	1967500	2585800	1201000	3441400	1006600	995390	559760	2393700	1511300	4703100	3198100	1480900	1770800	1047100	1202200	967520	1382000	4317400	298960000	387220000	223720000	244610000	174940000	313570000	163550000	175560000	129810000	257750000	210120000	345690000
969	H0YH58;F5GX07;H0YG83;H0YGR4;H0YG54;F5GYG5;Q9Y3B8-2;Q9Y3B8-3;Q9Y3B8	H0YH58;F5GX07;H0YG83;H0YGR4;H0YG54;F5GYG5;Q9Y3B8-2;Q9Y3B8-3;Q9Y3B8	Oligoribonuclease, mitochondrial	REXO2	3	3	3	26.1	26.1	26.1	13.472	0.00095238	4.0174	14	229760000	28719000		7534400	1515100	0	0	1086400	1857300	1429200	1023200	977610	0	649900	1057400	0	0	63116	856040	0	0	0	10670000	17645000	24863000	0	0	17313000	28859000	24511000	19454000	15855000	0	10984000	14133000
970	H3BMZ9;H3BPP3;H3BP57;H3BT48;H3BUZ9;F5GX71;H3BPB8;P34949;H3BPU7;H3BPM5;H3BN01;H3BNY8;H3BT46;B4DYB8;P34949-2;H3BUG1;H3BU66;H3BQX0	H3BMZ9;H3BPP3;H3BP57;H3BT48;H3BUZ9;F5GX71;H3BPB8;P34949;H3BPU7;H3BPM5;H3BN01;H3BNY8;H3BT46;B4DYB8;P34949-2	Mannose-6-phosphate isomerase	MPI	3	3	3	16.3	16.3	16.3	29.33	0.0004315	5.8116	12	123080000	8205200		280430	506450	0	0	0	0	424900	446380	160920	491500	574870	2247700	778570	0	307240	0	611370	0	954820	420030	7009900	5216800	0	0	0	0	14285000	19166000	0	7473500	10716000	23614000
971	F5H7R9;F5GXR3;P20962	F5H7R9;F5GXR3;P20962	Parathymosin	PTMS	1	1	1	19.3	19.3	19.3	6.2542	0.00095365	4.0371	0	17931000	5976900		0	0	0	0	0	0	0	0	0	0	0	0	0	0	0	0	0	0	0	5976900	0	0	0	0	0	0	0	0	0	0	0	0
972	F5GXS0;P0C0L5;CON__ENSEMBL:ENSBTAP00000007350	F5GXS0;P0C0L5	Complement C4-B;Complement C4 beta chain;Complement C4-B alpha chain;C4a anaphylatoxin;C4b-B;C4d-B;Complement C4 gamma chain	C4B	63	63	4	42.5	42.5	4.1	187.67	0	323.31	2332	29711000000	337620000		11206000	15952000	12846000	7858600	13184000	8251300	28310000	12713000	26964000	12716000	12404000	5760500	14500000	22213000	6917900	21848000	14559000	49130000	29447000	10844000	1104900000	1485200000	1244600000	1012200000	1431000000	967390000	2454600000	1408600000	2193700000	1338600000	1291500000	706830000
973	Q5T321;F5GXV7;Q8NFP9;Q8NFP9-3	Q5T321;F5GXV7;Q8NFP9	Neurobeachin	NBEA	6	2	2	2.4	0.9	0.9	327.55	0.0028444	3.1818	8	19386000	119670		0	0	8925.4	8224.7	0	0	0	0	0	21064	0	18197	15448	0	0	0	0	27388	20422	0	0	0	2346000	1782800	0	0	0	0	0	3497300	0	3284300
974	F5GXW0;P00813;F5GYD4;F5GWI4	F5GXW0;P00813;F5GYD4;F5GWI4	Adenosine deaminase	ADA	2	2	2	9.1	9.1	9.1	29.328	0.001269	3.3578	4	51332000	3208200		828690	0	0	0	0	0	763080	0	766090	0	850380	0	0	0	0	0	0	0	0	0	13259000	0	0	0	0	0	15776000	0	14089000	0	16298000	0
975	F5GXW1	F5GXW1		DOCK4	2	1	1	2.3	0.7	0.7	126.06	1	-2	1	0	0		0	0	0	0	0	0	0	0	0	0	0	0	0	0	0	0	0	0	0	0	0	0	0	0	0	0	0	0	0	0	0	0
976	F5GXX5;P61803;F5H895	F5GXX5;P61803;F5H895	Dolichyl-diphosphooligosaccharide--protein glycosyltransferase subunit DAD1	DAD1	3	3	3	37.6	37.6	37.6	9.5541	0	123.64	311	7883900000	1314000000		85999000	51457000	99527000	99187000	58036000	58675000	75778000	111200000	73622000	49843000	93635000	57290000	72042000	50036000	68159000	46837000	26639000	47161000	41522000	47340000	640450000	396340000	577960000	576200000	535750000	384110000	484660000	852840000	598470000	384580000	561350000	373570000
977	F5GY05;Q96EK7;Q96EK7-2;Q96EK7-3	F5GY05;Q96EK7;Q96EK7-2;Q96EK7-3	Constitutive coactivator of peroxisome proliferator-activated receptor gamma	FAM120B	6	6	6	7.5	7.5	7.5	106.12	0.00027801	11.198	24	65868000	1135600		371690	101050	0	42622	0	29509	32005	0	41300	15914	0	0	0	40978	94279	0	35576	133220	197500	0	13111000	10303000	0	3290000	0	3877300	4601100	0	3591300	2436500	0	0
978	F5GY80;F5H7G1;P07358	F5GY80;F5H7G1;P07358	Complement component C8 beta chain	C8B	12	12	12	21.9	21.9	21.9	60.04	0	29.698	100	666760000	22992000		1440500	4228900	602210	387800	655080	262250	455430	8362.2	1518900	260550	560510	447950	6773300	527290	906830	891420	70100	739450	257710	1997400	46958000	114580000	16051000	12180000	18189000	10233000	13030000	575210	50903000	8664300	15868000	11872000
979	F5GYN4;J3KR44;Q96FW1;F5H6Q1;F5GYJ8;F5H3F0;Q96FW1-2	F5GYN4;J3KR44;Q96FW1;F5H6Q1;F5GYJ8	Ubiquitin thioesterase OTUB1	OTUB1	11	11	11	48.1	48.1	48.1	28.05	0	145.04	547	6468900000	431260000		11391000	36797000	20636000	21659000	20034000	22150000	13389000	21181000	21499000	19086000	35611000	17239000	40677000	23935000	15084000	12218000	11375000	15235000	26741000	25322000	246640000	458680000	372650000	346230000	339670000	380590000	285550000	448850000	401320000	391050000	515700000	298690000
980	F5GYQ1;P61421;R4GN72;J3QL14;H3BQJ1;H3BQB4;H3BSG7	F5GYQ1;P61421;R4GN72;J3QL14	V-type proton ATPase subunit d 1	ATP6V0D1	7	7	7	22.7	22.7	22.7	44.659	0.00029291	12.865	131	1628200000	85694000		5027300	4938300	5222800	4368100	2856100	5033100	3111200	3734500	5031800	2808100	4870000	3826100	7636400	3826600	3732300	1972900	3094600	1355000	7822500	5426500	117480000	76530000	95806000	88182000	81258000	108780000	92529000	122930000	103270000	77707000	77147000	73973000
981	H0Y6C7;F5GZ09;Q9BW83-2;Q9BW83	H0Y6C7;F5GZ09;Q9BW83-2;Q9BW83	Intraflagellar transport protein 27 homolog	IFT27	1	1	1	12.4	12.4	12.4	13.919	0.0021513	3.2479	21	136370000	17046000		1062800	180780	916240	1777000	1250900	806510	977710	857100	1319100	729850	1380600	308520	1333300	668160	660330	97103	585820	0	1213700	921050	9580500	2223800	7373800	11472000	10364000	11153000	9350700	10247000	16036000	6967000	9192200	3091100
982	F5GZ78;P49023-2;P49023;P49023-3;P49023-4;H0YIE4;F5H836	F5GZ78;P49023-2;P49023;P49023-3;P49023-4	Paxillin	PXN	7	7	7	14.3	14.3	14.3	64.232	0	18.557	89	422340000	13198000		365520	488660	572010	262690	1056300	791820	786210	349120	998530	765860	988440	318240	1190700	623410	995740	534050	161190	482540	910660	556520	13027000	18482000	21749000	24469000	37139000	22147000	28276000	23023000	23852000	25902000	26427000	16690000
983	F5GZN3;Q08431-2;Q08431;X6R3G6;Q08431-3;A0A087WUV5	F5GZN3;Q08431-2;Q08431;X6R3G6;Q08431-3	Lactadherin;Lactadherin short form;Medin	MFGE8	8	8	4	29.4	29.4	12.2	38.343	0	38.701	94	658430000	32921000		3290400	7176900	1681300	342470	2247700	142300	2556800	376810	1008600	0	232820	5564900	493100	622600	0	1883600	3880500	1212800	0	207780	77118000	120960000	38194000	12267000	52308000	8604200	50992000	23234000	22109000	0	21759000	94545000
984	F5GZS6;J3KPF3;P08195-3;P08195;P08195-4;P08195-2;H0YFS2;F5H0E2;F5GZI0;F5H867;H0YFX4;F5GZR9	F5GZS6;J3KPF3;P08195-3;P08195;P08195-4;P08195-2	4F2 cell-surface antigen heavy chain	SLC3A2	18	18	18	39.6	39.6	39.6	64.872	0	284.11	531	4651800000	140960000		10232000	5340500	9730600	6003200	5245800	11299000	5684800	11329000	10922000	6228400	7540800	18695000	8164300	3696500	4161500	1738300	1706100	2737200	3497800	7011300	303890000	223680000	318090000	203600000	212750000	369400000	251920000	431870000	395800000	243990000	257180000	541420000
985	F5H008;Q9H267-2;Q9H267	F5H008;Q9H267-2;Q9H267	Vacuolar protein sorting-associated protein 33B	VPS33B	11	11	11	20.8	20.8	20.8	67.605	0	21.06	80	533770000	14426000		615210	2541300	271310	974640	685630	609540	163460	689660	489190	419840	140820	998050	1579300	633910	106160	0	233200	787390	1161700	1325900	22690000	64605000	16747000	37625000	19933000	25558000	13857000	37511000	24086000	26735000	11084000	29281000
986	F5H039;Q9NQX3;Q9NQX3-2;H0YJ30;G3V582	F5H039;Q9NQX3;Q9NQX3-2;H0YJ30;G3V582	Gephyrin;Molybdopterin adenylyltransferase;Molybdopterin molybdenumtransferase	GPHN	6	6	6	7.5	7.5	7.5	84.733	0.00024697	8.3243	29	169990000	3469200		201390	126240	0	141510	49535	14362	0	108580	0	0	0	625680	687210	285940	0	0	395380	79856	130270	623280	12198000	11659000	0	6886800	7557700	2506000	0	10782000	0	0	0	23823000
987	F5H0B0;H0YC42;P55327-2;P55327-4;P55327;P55327-7;P55327-5;P55327-6;P55327-3;E5RFR7;H0YC44;P55327-8;U3KQQ8	F5H0B0;H0YC42;P55327-2;P55327-4;P55327;P55327-7;P55327-5;P55327-6;P55327-3	Tumor protein D52	TPD52	7	7	5	41.5	41.5	33.1	27.468	0	204.65	241	4089300000	255580000		18830000	7615400	11824000	24695000	11398000	6147000	6643800	6410900	12651000	7822600	7518000	52908000	4078000	9892200	14022000	7625400	3707200	6251600	5688400	29856000	230270000	139240000	184270000	216170000	184230000	144780000	237090000	235970000	211200000	145330000	146230000	519010000
988	F5H0C4;Q9BRP4-3;Q9BRP4-2;Q9BRP4;F5H3E9;H0YGB1;F5H0F7;F5H103;F5H3I1	F5H0C4;Q9BRP4-3;Q9BRP4-2;Q9BRP4;F5H3E9;H0YGB1;F5H0F7;F5H103;F5H3I1	Proteasomal ATPase-associated factor 1	PAAF1	2	2	2	5.9	5.9	5.9	42.722	0.0085794	2.4394	18	71739000	3260900		0	188700	0	754690	241380	0	0	569470	295100	0	236570	234920	0	204550	0	0	156230	0	379260	0	0	5070600	0	9620800	9533600	0	0	8778700	7441000	0	5465800	4995600
989	F5H0F9;Q9UJX4-3;Q9UJX4;F5GY68;H0YFB5;Q9UJX4-2;F5GZ05;F5H3S5;F5H0N1	F5H0F9;Q9UJX4-3;Q9UJX4;F5GY68;H0YFB5;Q9UJX4-2	Anaphase-promoting complex subunit 5	ANAPC5	4	4	4	6.6	6.6	6.6	83.674	0	96.457	7	28165000	640120		181070	0	123180	0	96304	0	0	0	0	0	0	0	194360	0	0	0	0	0	0	45200	9131700	0	6628700	0	5485400	0	0	0	0	0	0	0
990	F5H0M4;Q6P1A2;Q6P1A2-2;F5GYT3;F5H680;F5H7K7;B7Z3N5	F5H0M4;Q6P1A2;Q6P1A2-2;F5GYT3	Lysophospholipid acyltransferase 5	LPCAT3	4	4	4	13.5	13.5	13.5	39.374	0	15.887	111	902610000	64472000		476380	4946000	3038000	3175300	3579200	3926700	2957000	1778800	2425200	2372400	1366800	3876900	2388000	2447100	2380800	1693600	2297400	3035700	4287300	12024000	15974000	54993000	44225000	55178000	49953000	50973000	47372000	36619000	36345000	51694000	36427000	47964000
991	F5H0Q6;Q8N2M8-3;Q8N2M8;K7EKC9;K7EM61;Q8N2M8-4	F5H0Q6;Q8N2M8-3;Q8N2M8;K7EKC9;K7EM61;Q8N2M8-4	CLK4-associating serine/arginine rich protein	CLASRP	2	2	2	3.8	3.8	3.8	74.824	0.00077882	4.294	17	82025000	2563300		134880	476440	0	110950	83247	277120	0	200290	142060	120600	252060	0	0	123770	0	0	217680	138580	0	285600	5684400	7314000	0	4480200	3716100	9295500	0	7838100	5383500	3057100	8510600	0
992	F5H0U5;Q9NZD2;F5GZ49;H0YFS9	F5H0U5;Q9NZD2	Glycolipid transfer protein	GLTP	3	3	3	17.4	17.4	17.4	21.659	0.00030148	13.654	23	192750000	14827000		0	904990	497710	1003300	2144600	542340	318930	188230	556270	3018100	1227300	869450	1145900	167130	161690	0	0	318080	853210	910040	0	15136000	8601700	14469000	41846000	11529000	4769500	14000000	9490300	27990000	12469000	12196000
993	F5H1S8;Q14165;H0YG07;F5GX14	F5H1S8;Q14165;H0YG07	Malectin	MLEC	7	7	7	62.3	62.3	62.3	16.729	0	105.75	225	2376000000	198000000		9840500	8237300	13314000	11778000	9730800	7131700	9147400	13125000	11235000	8732200	8534100	8891500	13174000	10690000	7723300	7480100	3368300	12264000	14620000	8986900	134100000	82380000	147890000	127940000	124150000	95597000	131820000	168420000	152900000	104960000	107600000	109990000
994	F5H1S9;G8JLB3;Q9Y606-2;Q9Y606;F5GY32;F5H168;F8W9U5;F5H1B2;F5GXL3	F5H1S9;G8JLB3;Q9Y606-2;Q9Y606	tRNA pseudouridine synthase;tRNA pseudouridine synthase A, mitochondrial	PUS1	7	7	7	20.3	20.3	20.3	41.729	0	26.612	104	727790000	26955000		3254900	2058900	1940100	2188400	535530	1723800	697410	764880	513460	1005300	1313000	1726500	1951400	401650	2187100	118840	464010	819720	1322000	1968300	69195000	52572000	50940000	37593000	28708000	50980000	30627000	29761000	26469000	31453000	39904000	46715000
995	F5H269;Q9Y485	F5H269;Q9Y485	DmX-like protein 1	DMXL1	4	4	4	1.6	1.6	1.6	340.24	0.00063966	5.6234	12	46884000	306430		0	0	248260	13319	0	0	0	0	0	0	0	0	33619	0	0	0	0	0	11239	0	0	0	0	3221600	0	0	0	0	0	0	0	0
996	F5H2U8;F5H2A4;F5H6H0;P52926-3;P52926-6;P52926-4;P52926-5;P52926-2;P52926	F5H2U8;F5H2A4;F5H6H0;P52926-3;P52926-6;P52926-4;P52926-5;P52926-2;P52926	High mobility group protein HMGI-C	HMGA2	1	1	1	22.2	22.2	22.2	10.767	0.0009237	3.5596	2	5696100	1424000		0	0	0	812230	611800	0	0	0	0	0	0	0	0	0	0	0	0	0	0	0	0	0	0	3432800	2764000	0	0	0	0	0	0	0
997	F5H2B9;H0YNH8;Q9BZF9-2;Q9BZF9;H0YMI1;H0YN48	F5H2B9;H0YNH8;Q9BZF9-2;Q9BZF9	Uveal autoantigen with coiled-coil domains and ankyrin repeats	UACA	6	6	6	4.6	4.6	4.6	150.53	0.00022257	6.3201	15	46900000	464360		33672	0	0	26571	0	0	20088	15730	0	0	31784	175920	0	35483	0	0	0	0	45010	80093	6725200	0	0	0	0	0	6185200	4688000	0	0	5080500	7335200
998	F5H2T0;O95163;H0YDF3	F5H2T0;O95163	Elongator complex protein 1	IKBKAP	11	11	11	12.1	12.1	12.1	111.47	0.00031017	14.426	60	236360000	4634500		401090	689970	308810	83970	289180	136010	223850	76766	144390	131720	206490	230000	617270	57908	267480	124170	0	130290	262440	252740	10785000	23369000	10656000	12143000	18913000	10214000	22572000	6643100	15052000	8507200	11511000	10599000
999	H0Y5D5;F5H2X7;Q9ULV3-5;Q9ULV3-2;Q9ULV3;Q5SYW2;Q96KB7;Q9ULV3-3;Q9ULV3-4	H0Y5D5;F5H2X7;Q9ULV3-5;Q9ULV3-2;Q9ULV3;Q5SYW2;Q96KB7	Cip1-interacting zinc finger protein	CIZ1	4	4	4	6.8	6.8	6.8	91.124	0.00025523	9.0214	22	84948000	2123700		0	204060	156020	118650	350110	212830	0	63803	85820	299130	0	221100	0	253870	70832	0	0	0	0	87472	0	11685000	6027500	6223100	7466400	9428300	0	6217100	6580800	10128000	0	5580300
1000	F5H610;F5H2X8;Q9Y478	F5H610;F5H2X8;Q9Y478	5-AMP-activated protein kinase subunit beta-1	PRKAB1	1	1	1	25.8	25.8	25.8	6.8448	0.00093686	3.7647	1	5761500	1440400		0	0	0	0	0	0	0	0	1440400	0	0	0	0	0	0	0	0	0	0	0	0	0	0	0	0	0	0	0	6072000	0	0	0
1001	F5H345;F5GY90;P08397-4;P08397-3;P08397-2;P08397;F5H226;F5H4W5;F5H4X2;F5H0P4	F5H345;F5GY90;P08397-4;P08397-3;P08397-2;P08397;F5H226	Porphobilinogen deaminase	HMBS	5	5	5	15.8	15.8	15.8	35.761	0.00024079	7.8563	48	282970000	13475000		1269000	692770	1376100	1143800	231890	1788100	0	613590	631110	1279400	189580	1686800	223090	0	0	0	0	672650	518590	1158200	24954000	24480000	24703000	19684000	10013000	34658000	0	27549000	16429000	22272000	9716100	25793000
1002	F5H365;Q15436;Q15436-2;G3V4V1;G3V1W4;G3V3G5;G3V2R6;G3V5X8;G3V4Q2;G3V5K1	F5H365;Q15436;Q15436-2	Protein transport protein Sec23A	SEC23A	17	14	14	27	22.1	22.1	82.968	0	154.63	439	3280900000	84126000		1689200	4874700	6048600	4210200	3730400	3854400	4751400	3824400	4876800	5509000	5936600	2965900	3836900	5087700	1148900	4821000	2163000	6251800	4799900	3745300	124470000	201650000	221300000	167800000	157510000	156550000	190760000	195090000	147230000	221040000	209330000	123340000
1003	F5H442;Q99816;Q99816-2;J3QRU6;J3QKS4	F5H442;Q99816;Q99816-2	Tumor susceptibility gene 101 protein	TSG101	8	8	8	26	26	26	40.917	0	45.431	135	771960000	38598000		1720800	2257600	1939400	1611000	1684100	2589400	1867700	1460600	1727800	2360300	2222900	1561200	4187400	2700100	1054900	573410	1439000	1515600	2262200	1862600	52407000	42777000	42301000	45328000	38301000	46166000	46491000	40137000	50330000	52661000	40645000	42562000
1004	F5H4N4;Q9NR77;F5GZF7;F5GXM0	F5H4N4;Q9NR77;F5GZF7;F5GXM0	Peroxisomal membrane protein 2	PXMP2	2	2	2	11.9	11.9	11.9	17.555	0.0014422	3.3104	7	278770000	27877000		0	0	0	0	1414400	0	0	1103500	0	1422800	75565	1510600	7018900	6349900	1090300	0	0	0	0	7891200	0	0	0	0	13954000	0	0	13363000	0	15829000	1434300	9517600
1005	F8W020;F8VY35;F8W0J6;F5H4R6;H0YIV4;P55209-2;P55209;F8VXI6;F8VUX1;F8VVB5	F8W020;F8VY35;F8W0J6;F5H4R6;H0YIV4;P55209-2;P55209;F8VXI6;F8VUX1;F8VVB5	Nucleosome assembly protein 1-like 1	NAP1L1	7	6	1	42	37.2	9.2	24.366	0	166.65	479	3401400000	309220000		13197000	21403000	14256000	17386000	11164000	15626000	9072700	13385000	13167000	10525000	13308000	25728000	26697000	31897000	9319400	10263000	4930000	12241000	15345000	20308000	133560000	157690000	113010000	165480000	89013000	119020000	112060000	139680000	102990000	111930000	97374000	181710000
1006	F5H4S8;O95644-17;O95644-5;O95644-4;O95644-6;O95644;O95644-8;O95644-11;O95644-3;O95644-10;O95644-2;K7ER53	F5H4S8;O95644-17;O95644-5;O95644-4;O95644-6;O95644;O95644-8;O95644-11;O95644-3;O95644-10;O95644-2	Nuclear factor of activated T-cells, cytoplasmic 1	NFATC1	3	3	3	7.9	7.9	7.9	51.106	0.007832	2.5335	4	34976000	1295400		0	0	0	0	0	0	0	0	0	0	0	771180	0	0	0	0	0	0	524220	0	0	0	0	0	0	0	0	0	0	0	0	14524000
1007	F5H4Z8;P49746;P49746-2;Q2HIZ1;B4DQH6	F5H4Z8;P49746;P49746-2;Q2HIZ1	Thrombospondin-3	THBS3	13	11	10	16.2	14.7	13.3	103.25	0	37.301	56	691360000	18194000		0	1497100	0	141100	246950	0	288120	0	64246	164890	1326900	1171900	543210	363330	115350	504310	0	1146600	112800	10507000	0	75941000	0	5849900	9077500	0	14306000	0	4544400	10499000	56934000	50104000
1008	J3KNB8;F5H538;Q9Y6R4-2;Q9Y6R4;F5H4R1;F5H1X6	J3KNB8;F5H538;Q9Y6R4-2;Q9Y6R4;F5H4R1;F5H1X6	Mitogen-activated protein kinase kinase kinase 4	MAP3K4	4	4	4	2.7	2.7	2.7	176.57	0.0012767	3.4207	5	8788100	88769		0	18704	0	0	0	0	0	0	14415	21157	0	0	0	16989	0	0	0	17503	0	0	0	2035500	0	0	0	0	0	0	0	0	0	0
1009	F5H5D3;Q9BQE3;F8VVB9;F8VQQ4;F8VRZ4;F8VS66;F8VX09;F8VWV9;F8VRK0;C9K0S6;Q9H853;F8VXZ7;F8W0F6	F5H5D3;Q9BQE3;F8VVB9	Tubulin alpha-1C chain	TUBA1C;TUBA1B	26	2	2	54.7	7.9	7.9	57.73	0	126.49	137	443270000	15831000		1234300	1166800	1429700	582240	685670	1620300	274910	376350	335280	916820	663350	1154200	1130700	839310	731200	163280	261110	542170	743630	979890	32532000	36814000	47621000	13013000	20850000	37359000	23659000	18186000	22491000	31323000	24532000	24898000
1010	H0Y8R1;F5H5I6;H0YAK1;Q12849;Q12849-5	H0Y8R1;F5H5I6;H0YAK1;Q12849;Q12849-5	G-rich sequence factor 1	GRSF1	4	4	4	11.3	11.3	11.3	47.27	0.00028506	11.978	61	396750000	15870000		304240	887040	672080	789980	798880	825150	263510	944360	558300	324930	498140	3050000	660990	625990	1851000	824620	691530	174260	61168	1063800	20216000	25153000	22734000	21656000	19271000	21858000	15650000	32451000	13570000	19395000	16573000	56672000
1011	F5H5P2;P12694;P12694-2;F5GXU9;M0R0C8;H0YH31	F5H5P2;P12694;P12694-2;F5GXU9;M0R0C8	2-oxoisovalerate dehydrogenase subunit alpha, mitochondrial	BCKDHA	7	7	7	21.9	21.9	21.9	54.202	0	35.495	92	383350000	13219000		3528500	156100	121920	91342	530560	449730	375470	150010	201270	1256200	606260	535900	132730	401570	1173200	418470	105190	884800	794940	1304900	78460000	9585900	9794900	7266300	20558000	16578000	13530000	8604400	9334300	41178000	16904000	12763000
1012	F5H5P4;Q96D37;P15498-2;P15498;H0YDG2	F5H5P4;Q96D37;P15498-2;P15498	Proto-oncogene vav	VAV1	9	9	8	12.3	12.3	11	91.729	0.00030817	14.228	70	447570000	8137600		57873	178960	590220	894750	99410	1392900	298430	941070	1170900	410820	591090	76457	771280	181770	118730	0	0	0	106300	256700	5537300	11996000	30144000	48843000	9966300	78355000	21993000	70636000	68471000	16430000	30360000	5836000
1013	H7C5W6;F5H619;Q86XA9-2;Q86XA9;H0YIW3	H7C5W6;F5H619;Q86XA9-2;Q86XA9	HEAT repeat-containing protein 5A	HEATR5A	6	6	6	4.8	4.8	4.8	174.02	0.00043356	5.8826	13	84685000	1058600		26046	450190	0	0	66335	0	0	0	0	101970	270090	66411	77521	0	0	0	0	0	0	0	4368300	18802000	0	0	9773800	0	0	0	0	7846800	31004000	7652700
1014	F5H658;Q14562	F5H658;Q14562	ATP-dependent RNA helicase DHX8	DHX8	9	8	8	9.6	8.8	8.8	134	0	18.331	42	145030000	2197400		314640	238180	50024	71864	22632	252710	0	68348	33740	119950	42916	208390	226640	162070	17947	0	81672	32218	107190	146280	15879000	14131000	6884100	6779500	4100200	10270000	0	8590000	5343000	9645300	9338500	13887000
1015	F5H669;Q8N684-2;Q8N684;Q8N684-3;J3QT54;F5H6M0;F5H047;C9J286;C9J323;C9JM38;F5H5B7;F5H1W4;F5H2K8;F5H6P5;F5H6A8;F5GXA3	F5H669;Q8N684-2;Q8N684;Q8N684-3;J3QT54;F5H6M0;F5H047	Cleavage and polyadenylation specificity factor subunit 7	CPSF7	7	7	7	20.6	20.6	20.6	41.265	0	19.07	157	1625800000	70688000		4524100	2707800	3899700	3916900	2620400	3974000	2779500	2828500	1523200	2972700	5279100	7215200	2776300	3653300	2812100	1617300	2758400	3529800	3289600	6010000	85425000	110230000	80054000	93633000	83117000	103150000	84439000	88869000	52774000	89713000	96314000	118920000
1016	F5H6E2;O00159-3;O00159;I3L501	F5H6E2;O00159-3;O00159	Unconventional myosin-Ic	MYO1C	37	37	1	42.6	42.6	1	118.99	0	323.31	1265	14942000000	229880000		6609200	8456100	9803900	11913000	14716000	9417400	10063000	7412300	8780500	10178000	21607000	12144000	13426000	13679000	5680100	11178000	11782000	18719000	13282000	11035000	512800000	734690000	826620000	859020000	1035600000	685900000	858090000	685470000	714870000	824760000	759190000	784560000
1017	F5H6I7	F5H6I7		ATL3	18	1	1	47.8	3.1	3.1	58.772	1	-2	2	15684000	560130		0	431630	0	0	0	0	0	0	0	0	0	0	0	0	0	0	0	0	0	128500	0	11167000	0	0	0	0	0	0	0	0	0	0
1018	F5H702;Q96GC5-3;Q96GC5;F5H8D0	F5H702;Q96GC5-3;Q96GC5	39S ribosomal protein L48, mitochondrial	MRPL48	3	3	3	31.9	31.9	31.9	12.77	0.0002524	8.7874	68	373750000	53393000		8642800	1057100	648000	4079900	5153300	1698400	2137800	1652800	2182200	948080	5578100	4852500	566280	3517800	3276100	353240	0	558690	3015600	3473900	37905000	11253000	10673000	20211000	35528000	16265000	17132000	16213000	14163000	9271200	27986000	27250000
1019	F5H7J9;O75581	F5H7J9;O75581	Low-density lipoprotein receptor-related protein 6	LRP6	2	2	2	1.4	1.4	1.4	175.43	0.0028359	3.1419	2	4501100	51737		0	0	0	0	0	0	0	0	0	0	0	0	0	0	0	0	0	0	0	51737	0	0	0	0	0	0	0	0	0	0	0	0
[truncated: 5,404 more rows]
[truncated: 8 more columns]

## Sheet: Table S3
Supplementary Table S3. Gene lists of differential expressed proteins (DEPs) based on p value and fold enrichment
No.	Gene Symbol	nCR_Avg	CR_Avg	Fold enrichemnt	P value (-Log10)	DEP (nCR/CR)		No.	Gene Symbol	nCR_Avg	CR_Avg	Fold enrichemnt	P value (-Log10)	DEP (nCR/CR)
1	ABAT	0.032788	-4.60702	4.62576	3.32992	Up		1	AAK1	-4.32143	-2.49517	-1.82625	1.88244	Down
2	ABCB7	-1.86798	-1.8944	0.826978	1.75573	Up		2	AARS	0.432958	1.20144	-0.768479	1.88551	Down
[truncated: 239 more rows]

## Sheet: Table S4
Supplementary Table S4. Performance analysis of 4 different types of machine-learning algorithms
[truncated: 34 more rows]

[truncated: 1 more sheets: Table S5]
